# Supplementary material for: Draft Genome Sequence of Bacillus amyloliquefaciens Strain CB, a Biological Control Agent and Plant Growth-Promoting Bacterium Isolated From Cotton (Gossypium L.) Rhizosphere in Coimbatore, Tamil Nadu, India
Source: Front Genet. 2021 Aug 6;12:704165. doi: 10.3389/fgene.2021.704165 (PMC8378249; doi:10.3389/fgene.2021.704165)
Supplement: Supplementary File 1 — List of the all the genomes/assemblies of B. amyloliquefacines considered in the presented study (strain, biosample and bioproject infromation, assembly level, GC%, Scafold, CDS). [file Table_1.csv]

#Organism Name	Organism Groups	Strain	BioSample	BioProject	Assembly	Level	Size(Mb)	GC%	Replicons	WGS	Scaffolds	CDS	Release Date	GenBank FTP	RefSeq FTP
Bacillus amyloliquefaciens	Bacteria;Terrabacteria group;Firmicutes	WF02	SAMN14897115	PRJNA631938	GCA_013122255.1	Complete	4.02665	46.5	chromosome:NZ_CP053376.1/CP053376.1		1	3807	2020-05-19T00:00:00Z	ftp://ftp.ncbi.nlm.nih.gov/genomes/all/GCA/013/122/255/GCA_013122255.1_ASM1312225v1	ftp://ftp.ncbi.nlm.nih.gov/genomes/all/GCF/013/122/255/GCF_013122255.1_ASM1312225v1
Bacillus amyloliquefaciens DSM 7 = ATCC 23350	Bacteria;Terrabacteria group;Firmicutes	DSM 7	SAMEA2272088	PRJEA41719	GCA_000196735.1	Complete	3.9802	46.1	chromosome:NC_014551.1/FN597644.1		1	3858	2010-09-23T00:00:00Z	ftp://ftp.ncbi.nlm.nih.gov/genomes/all/GCA/000/196/735/GCA_000196735.1_ASM19673v1	ftp://ftp.ncbi.nlm.nih.gov/genomes/all/GCF/000/196/735/GCF_000196735.1_ASM19673v1
Bacillus amyloliquefaciens	Bacteria;Terrabacteria group;Firmicutes	FS1092	SAMN10862242	PRJNA243331	GCA_004421045.1	Complete	4.24093	45.9	chromosome:NZ_CP038028.1/CP038028.1		1	4049	2019-03-27T00:00:00Z	ftp://ftp.ncbi.nlm.nih.gov/genomes/all/GCA/004/421/045/GCA_004421045.1_ASM442104v1	ftp://ftp.ncbi.nlm.nih.gov/genomes/all/GCF/004/421/045/GCF_004421045.1_ASM442104v1
Bacillus amyloliquefaciens Y2	Bacteria;Terrabacteria group;Firmicutes	Y2	SAMN02603232	PRJNA78839	GCA_000262385.1	Complete	4.23862	45.9	chromosome:NC_017912.1/CP003332.1		1	4029	2012-05-11T00:00:00Z	ftp://ftp.ncbi.nlm.nih.gov/genomes/all/GCA/000/262/385/GCA_000262385.1_ASM26238v1	ftp://ftp.ncbi.nlm.nih.gov/genomes/all/GCF/000/262/385/GCF_000262385.1_ASM26238v1
Bacillus amyloliquefaciens	Bacteria;Terrabacteria group;Firmicutes	XJ5	SAMN18346328	PRJNA715331	GCA_017603845.1	Complete	4.4395	45.5976	chromosome:NZ_CP071970.1/CP071970.1; plasmid unnamed1:NZ_CP071971.1/CP071971.1; plasmid unnamed2:NZ_CP071972.1/CP071972.1		3	4247	2021-03-29T00:00:00Z	ftp://ftp.ncbi.nlm.nih.gov/genomes/all/GCA/017/603/845/GCA_017603845.1_ASM1760384v1	ftp://ftp.ncbi.nlm.nih.gov/genomes/all/GCF/017/603/845/GCF_017603845.1_ASM1760384v1
Bacillus amyloliquefaciens	Bacteria;Terrabacteria group;Firmicutes	KC41	SAMN12860423	PRJNA574581	GCA_008824205.1	Complete	4.11876	46	chromosome:NZ_CP044444.1/CP044444.1		1	3825	2019-10-06T00:00:00Z	ftp://ftp.ncbi.nlm.nih.gov/genomes/all/GCA/008/824/205/GCA_008824205.1_ASM882420v1	ftp://ftp.ncbi.nlm.nih.gov/genomes/all/GCF/008/824/205/GCF_008824205.1_ASM882420v1
Bacillus amyloliquefaciens	Bacteria;Terrabacteria group;Firmicutes	SRCM101267	SAMN07125918	PRJNA386749	GCA_002173635.1	Complete	4.08824	45.8922	chromosome:NZ_CP021505.1/CP021505.1; plasmid pBA1267-1:NZ_CP021506.1/CP021506.1		2	4001	2017-06-06T00:00:00Z	ftp://ftp.ncbi.nlm.nih.gov/genomes/all/GCA/002/173/635/GCA_002173635.1_ASM217363v1	ftp://ftp.ncbi.nlm.nih.gov/genomes/all/GCF/002/173/635/GCF_002173635.1_ASM217363v1
Bacillus amyloliquefaciens	Bacteria;Terrabacteria group;Firmicutes	ZJU1	SAMN11843976	PRJNA544619	GCA_007362635.1	Complete	4.06415	46.4	chromosome:NZ_CP041691.1/CP041691.1		1	3819	2019-07-24T00:00:00Z	ftp://ftp.ncbi.nlm.nih.gov/genomes/all/GCA/007/362/635/GCA_007362635.1_ASM736263v1	ftp://ftp.ncbi.nlm.nih.gov/genomes/all/GCF/007/362/635/GCF_007362635.1_ASM736263v1
Bacillus amyloliquefaciens	Bacteria;Terrabacteria group;Firmicutes	ALB69	SAMN08984034	PRJNA453623	GCA_003149695.1	Complete	4.04661	46.5	chromosome:NZ_CP029070.1/CP029070.1		1	3783	2018-05-23T00:00:00Z	ftp://ftp.ncbi.nlm.nih.gov/genomes/all/GCA/003/149/695/GCA_003149695.1_ASM314969v1	ftp://ftp.ncbi.nlm.nih.gov/genomes/all/GCF/003/149/695/GCF_003149695.1_ASM314969v1
Bacillus amyloliquefaciens	Bacteria;Terrabacteria group;Firmicutes	SH-B74	SAMN09428134	PRJNA476190	GCA_003312895.1	Complete	4.10382	46.4144	chromosome:NZ_CP030097.1/CP030097.1; plasmid pSH-B74:NZ_CP030098.1/CP030098.1		2	3844	2018-07-11T00:00:00Z	ftp://ftp.ncbi.nlm.nih.gov/genomes/all/GCA/003/312/895/GCA_003312895.1_ASM331289v1	ftp://ftp.ncbi.nlm.nih.gov/genomes/all/GCF/003/312/895/GCF_003312895.1_ASM331289v1
Bacillus amyloliquefaciens	Bacteria;Terrabacteria group;Firmicutes	ALB65	SAMN08978284	PRJNA453418	GCA_003149715.1	Complete	4.04167	46.4	chromosome:NZ_CP029069.1/CP029069.1		1	3785	2018-05-23T00:00:00Z	ftp://ftp.ncbi.nlm.nih.gov/genomes/all/GCA/003/149/715/GCA_003149715.1_ASM314971v1	ftp://ftp.ncbi.nlm.nih.gov/genomes/all/GCF/003/149/715/GCF_003149715.1_ASM314971v1
Bacillus amyloliquefaciens	Bacteria;Terrabacteria group;Firmicutes	T-5	SAMN15951545	PRJNA660531	GCA_014622745.1	Complete	4.03612	46.5	chromosome:NZ_CP061168.1/CP061168.1		1	3817	2020-09-14T00:00:00Z	ftp://ftp.ncbi.nlm.nih.gov/genomes/all/GCA/014/622/745/GCA_014622745.1_ASM1462274v1	ftp://ftp.ncbi.nlm.nih.gov/genomes/all/GCF/014/622/745/GCF_014622745.1_ASM1462274v1
Bacillus amyloliquefaciens UMAF6639	Bacteria;Terrabacteria group;Firmicutes	UMAF6639	SAMN04565829	PRJNA202869	GCA_001593765.1	Complete	4.03464	46.3	chromosome:NZ_CP006058.1/CP006058.1		1	3746	2016-03-18T00:00:00Z	ftp://ftp.ncbi.nlm.nih.gov/genomes/all/GCA/001/593/765/GCA_001593765.1_ASM159376v1	ftp://ftp.ncbi.nlm.nih.gov/genomes/all/GCF/001/593/765/GCF_001593765.1_ASM159376v1
Bacillus amyloliquefaciens	Bacteria;Terrabacteria group;Firmicutes	INH2-4b	SAMN16218600	PRJNA664439	GCA_014791945.1	Complete	4.02307	46.4	chromosome:NZ_CP061852.1/CP061852.1		1	3741	2020-09-29T00:00:00Z	ftp://ftp.ncbi.nlm.nih.gov/genomes/all/GCA/014/791/945/GCA_014791945.1_ASM1479194v1	ftp://ftp.ncbi.nlm.nih.gov/genomes/all/GCF/014/791/945/GCF_014791945.1_ASM1479194v1
Bacillus amyloliquefaciens	Bacteria;Terrabacteria group;Firmicutes	HM618	SAMN09217686	PRJNA471782	GCA_014854735.1	Complete	4.03703	46.2752	chromosome:NZ_CP029466.1/CP029466.1; plasmid unnamed:NZ_CP029467.1/CP029467.1		2	3786	2020-10-06T00:00:00Z	ftp://ftp.ncbi.nlm.nih.gov/genomes/all/GCA/014/854/735/GCA_014854735.1_ASM1485473v1	ftp://ftp.ncbi.nlm.nih.gov/genomes/all/GCF/014/854/735/GCF_014854735.1_ASM1485473v1
Bacillus amyloliquefaciens	Bacteria;Terrabacteria group;Firmicutes	R8-25	SAMN15143286	PRJNA637464	GCA_013341255.1	Complete	4.01623	46.5086	chromosome:NZ_CP054479.1/CP054479.1; plasmid unnamed1:NZ_CP054478.1/CP054478.1		2	3736	2020-06-14T00:00:00Z	ftp://ftp.ncbi.nlm.nih.gov/genomes/all/GCA/013/341/255/GCA_013341255.1_ASM1334125v1	ftp://ftp.ncbi.nlm.nih.gov/genomes/all/GCF/013/341/255/GCF_013341255.1_ASM1334125v1
Bacillus amyloliquefaciens	Bacteria;Terrabacteria group;Firmicutes	YP6	SAMN09939790	PRJNA488691	GCA_003868675.1	Complete	4.00962	45.9	chromosome:NZ_CP032146.1/CP032146.1		1	3849	2018-12-06T00:00:00Z	ftp://ftp.ncbi.nlm.nih.gov/genomes/all/GCA/003/868/675/GCA_003868675.1_ASM386867v1	ftp://ftp.ncbi.nlm.nih.gov/genomes/all/GCF/003/868/675/GCF_003868675.1_ASM386867v1
Bacillus amyloliquefaciens	Bacteria;Terrabacteria group;Firmicutes	205	SAMN15097872	PRJNA637172	GCA_013328835.1	Complete	4.00679	46	chromosome:NZ_CP054415.1/CP054415.1		1	3876	2020-06-11T00:00:00Z	ftp://ftp.ncbi.nlm.nih.gov/genomes/all/GCA/013/328/835/GCA_013328835.1_ASM1332883v1	ftp://ftp.ncbi.nlm.nih.gov/genomes/all/GCF/013/328/835/GCF_013328835.1_ASM1332883v1
Bacillus amyloliquefaciens	Bacteria;Terrabacteria group;Firmicutes	B15	SAMN04555582	PRJNA315324	GCA_001596755.1	Complete	4.00675	46.5	chromosome:NZ_CP014783.1/CP014783.1		1	3746	2016-03-23T00:00:00Z	ftp://ftp.ncbi.nlm.nih.gov/genomes/all/GCA/001/596/755/GCA_001596755.1_ASM159675v1	ftp://ftp.ncbi.nlm.nih.gov/genomes/all/GCF/001/596/755/GCF_001596755.1_ASM159675v1
Bacillus amyloliquefaciens UMAF6614	Bacteria;Terrabacteria group;Firmicutes	UMAF6614	SAMN04565866	PRJNA230904	GCA_001593785.1	Complete	4.00514	46.5	chromosome:NZ_CP006960.1/CP006960.1		1	3746	2016-03-18T00:00:00Z	ftp://ftp.ncbi.nlm.nih.gov/genomes/all/GCA/001/593/785/GCA_001593785.1_ASM159378v1	ftp://ftp.ncbi.nlm.nih.gov/genomes/all/GCF/001/593/785/GCF_001593785.1_ASM159378v1
Bacillus amyloliquefaciens	Bacteria;Terrabacteria group;Firmicutes	HK1	SAMN06169656	PRJNA358264	GCA_004006115.1	Complete	4.00284	46	chromosome:NZ_CP018902.1/CP018902.1		1	3903	2019-01-09T00:00:00Z	ftp://ftp.ncbi.nlm.nih.gov/genomes/all/GCA/004/006/115/GCA_004006115.1_ASM400611v1	ftp://ftp.ncbi.nlm.nih.gov/genomes/all/GCF/004/006/115/GCF_004006115.1_ASM400611v1
Bacillus amyloliquefaciens LL3	Bacteria;Terrabacteria group;Firmicutes	LL3	SAMN02603189	PRJNA64659	GCA_000204275.1	Complete	4.00199	45.6938	chromosome:NC_017190.1/CP002634.1; plasmid pMC1:NC_017189.1/CP002635.1		2	3948	2011-04-14T00:00:00Z	ftp://ftp.ncbi.nlm.nih.gov/genomes/all/GCA/000/204/275/GCA_000204275.1_ASM20427v1	ftp://ftp.ncbi.nlm.nih.gov/genomes/all/GCF/000/204/275/GCF_000204275.1_ASM20427v1
Bacillus amyloliquefaciens	Bacteria;Terrabacteria group;Firmicutes	DH8030	SAMN12257600	PRJNA554205	GCA_008534375.1	Complete	3.99398	46.5	chromosome:NZ_CP041770.1/CP041770.1		1	3749	2019-09-18T00:00:00Z	ftp://ftp.ncbi.nlm.nih.gov/genomes/all/GCA/008/534/375/GCA_008534375.1_ASM853437v1	ftp://ftp.ncbi.nlm.nih.gov/genomes/all/GCF/008/534/375/GCF_008534375.1_ASM853437v1
Bacillus amyloliquefaciens	Bacteria;Terrabacteria group;Firmicutes	LM2303	SAMN06043296	PRJNA354206	GCA_001889285.1	Complete	3.98939	46.7	chromosome:NZ_CP018152.1/CP018152.1		1	3775	2016-12-06T00:00:00Z	ftp://ftp.ncbi.nlm.nih.gov/genomes/all/GCA/001/889/285/GCA_001889285.1_ASM188928v1	ftp://ftp.ncbi.nlm.nih.gov/genomes/all/GCF/001/889/285/GCF_001889285.1_ASM188928v1
Bacillus amyloliquefaciens	Bacteria;Terrabacteria group;Firmicutes	ALB79	SAMN08984036	PRJNA453625	GCA_003149795.1	Complete	3.98291	46.4	chromosome:NZ_CP029071.1/CP029071.1		1	3678	2018-05-23T00:00:00Z	ftp://ftp.ncbi.nlm.nih.gov/genomes/all/GCA/003/149/795/GCA_003149795.1_ASM314979v1	ftp://ftp.ncbi.nlm.nih.gov/genomes/all/GCF/003/149/795/GCF_003149795.1_ASM314979v1
Bacillus amyloliquefaciens	Bacteria;Terrabacteria group;Firmicutes	GXU-1	SAMN16868982	PRJNA679991	GCA_017357905.1	Complete	3.97608	46.6	chromosome:NZ_CP065159.1/CP065159.1		1	3758	2021-03-16T00:00:00Z	ftp://ftp.ncbi.nlm.nih.gov/genomes/all/GCA/017/357/905/GCA_017357905.1_ASM1735790v1	ftp://ftp.ncbi.nlm.nih.gov/genomes/all/GCF/017/357/905/GCF_017357905.1_ASM1735790v1
Bacillus amyloliquefaciens	Bacteria;Terrabacteria group;Firmicutes	SN16-1	SAMN19091683	PRJNA728548	GCA_018502525.1	Complete	3.97441	46.6	chromosome:NZ_CP075547.1/CP075547.1		1	3769	2021-05-26T00:00:00Z	ftp://ftp.ncbi.nlm.nih.gov/genomes/all/GCA/018/502/525/GCA_018502525.1_ASM1850252v1	ftp://ftp.ncbi.nlm.nih.gov/genomes/all/GCF/018/502/525/GCF_018502525.1_ASM1850252v1
Bacillus amyloliquefaciens	Bacteria;Terrabacteria group;Firmicutes	MBE1283	SAMN04244584	PRJNA301202	GCA_001483885.1	Complete	3.97993	46.4873	chromosome:NZ_CP013727.1/CP013727.1; plasmid Unnamed 1:NZ_CP013728.1/CP013728.1		2	3730	2016-01-04T00:00:00Z	ftp://ftp.ncbi.nlm.nih.gov/genomes/all/GCA/001/483/885/GCA_001483885.1_ASM148388v1	ftp://ftp.ncbi.nlm.nih.gov/genomes/all/GCF/001/483/885/GCF_001483885.1_ASM148388v1
Bacillus amyloliquefaciens	Bacteria;Terrabacteria group;Firmicutes	MOH1-5b	SAMN16218602	PRJNA664440	GCA_014792065.1	Complete	3.96443	46.6	chromosome:NZ_CP061853.1/CP061853.1		1	3687	2020-09-29T00:00:00Z	ftp://ftp.ncbi.nlm.nih.gov/genomes/all/GCA/014/792/065/GCA_014792065.1_ASM1479206v1	ftp://ftp.ncbi.nlm.nih.gov/genomes/all/GCF/014/792/065/GCF_014792065.1_ASM1479206v1
Bacillus amyloliquefaciens	Bacteria;Terrabacteria group;Firmicutes	Y14	SAMN05969227	PRJNA352297	GCA_001874385.1	Complete	3.95716	46.4	chromosome:NZ_CP017953.1/CP017953.1		1	3743	2016-11-10T00:00:00Z	ftp://ftp.ncbi.nlm.nih.gov/genomes/all/GCA/001/874/385/GCA_001874385.1_ASM187438v1	ftp://ftp.ncbi.nlm.nih.gov/genomes/all/GCF/001/874/385/GCF_001874385.1_ASM187438v1
Bacillus amyloliquefaciens	Bacteria;Terrabacteria group;Firmicutes	H	SAMN12284742	PRJNA554830	GCA_007827165.1	Complete	3.95439	45.9	chromosome:NZ_CP041693.1/CP041693.1		1	3897	2019-08-02T00:00:00Z	ftp://ftp.ncbi.nlm.nih.gov/genomes/all/GCA/007/827/165/GCA_007827165.1_ASM782716v1	ftp://ftp.ncbi.nlm.nih.gov/genomes/all/GCF/007/827/165/GCF_007827165.1_ASM782716v1
Bacillus amyloliquefaciens KHG19	Bacteria;Terrabacteria group;Firmicutes	KHG19	SAMN02680285	PRJNA184846	GCA_000835145.1	Complete	3.95336	46.6	chromosome:NZ_CP007242.1/CP007242.1		1	3704	2015-02-10T00:00:00Z	ftp://ftp.ncbi.nlm.nih.gov/genomes/all/GCA/000/835/145/GCA_000835145.1_ASM83514v1	ftp://ftp.ncbi.nlm.nih.gov/genomes/all/GCF/000/835/145/GCF_000835145.1_ASM83514v1
Bacillus amyloliquefaciens	Bacteria;Terrabacteria group;Firmicutes	X030	SAMN11843773	PRJNA544603	GCA_007923205.1	Complete	3.95264	46.6	chromosome:NZ_CP040672.1/CP040672.1		1	3699	2019-08-09T00:00:00Z	ftp://ftp.ncbi.nlm.nih.gov/genomes/all/GCA/007/923/205/GCA_007923205.1_ASM792320v1	ftp://ftp.ncbi.nlm.nih.gov/genomes/all/GCF/007/923/205/GCF_007923205.1_ASM792320v1
Bacillus amyloliquefaciens LFB112	Bacteria;Terrabacteria group;Firmicutes	LFB112	SAMN02641487	PRJNA225659	GCA_000508265.1	Complete	3.94275	46.7	chromosome:NC_023073.1/CP006952.1		1	3689	2013-12-16T00:00:00Z	ftp://ftp.ncbi.nlm.nih.gov/genomes/all/GCA/000/508/265/GCA_000508265.1_ASM50826v1	ftp://ftp.ncbi.nlm.nih.gov/genomes/all/GCF/000/508/265/GCF_000508265.1_ASM50826v1
Bacillus amyloliquefaciens XH7	Bacteria;Terrabacteria group;Firmicutes	XH7	SAMN02603869	PRJNA67079	GCA_000221645.1	Complete	3.9392	45.8	chromosome:NC_017191.1/CP002927.1		1	3890	2011-07-27T00:00:00Z	ftp://ftp.ncbi.nlm.nih.gov/genomes/all/GCA/000/221/645/GCA_000221645.1_ASM22164v1	ftp://ftp.ncbi.nlm.nih.gov/genomes/all/GCF/000/221/645/GCF_000221645.1_ASM22164v1
Bacillus amyloliquefaciens TA208	Bacteria;Terrabacteria group;Firmicutes	TA208	SAMN02603399	PRJNA64581	GCA_000195515.1	Complete	3.93751	45.8	chromosome:NC_017188.1/CP002627.1		1	3892	2011-04-08T00:00:00Z	ftp://ftp.ncbi.nlm.nih.gov/genomes/all/GCA/000/195/515/GCA_000195515.1_ASM19551v1	ftp://ftp.ncbi.nlm.nih.gov/genomes/all/GCF/000/195/515/GCF_000195515.1_ASM19551v1
Bacillus amyloliquefaciens	Bacteria;Terrabacteria group;Firmicutes	L-17	SAMN19035411	PRJNA727793	GCA_018363035.1	Complete	3.93379	46.6	chromosome:NZ_CP074391.1/CP074391.1		1	3723	2021-05-16T00:00:00Z	ftp://ftp.ncbi.nlm.nih.gov/genomes/all/GCA/018/363/035/GCA_018363035.1_ASM1836303v1	ftp://ftp.ncbi.nlm.nih.gov/genomes/all/GCF/018/363/035/GCF_018363035.1_ASM1836303v1
Bacillus amyloliquefaciens	Bacteria;Terrabacteria group;Firmicutes	WS-8	SAMN06051297	PRJNA354791	GCA_001922005.1	Complete	3.92979	46.5	chromosome:NZ_CP018200.1/CP018200.1		1	3664	2016-12-27T00:00:00Z	ftp://ftp.ncbi.nlm.nih.gov/genomes/all/GCA/001/922/005/GCA_001922005.1_ASM192200v1	ftp://ftp.ncbi.nlm.nih.gov/genomes/all/GCF/001/922/005/GCF_001922005.1_ASM192200v1
Bacillus amyloliquefaciens	Bacteria;Terrabacteria group;Firmicutes	G10	SAMN18579264	PRJNA718915	GCA_017815555.1	Complete	3.92965	46.5	chromosome:NZ_CP072612.1/CP072612.1		1	3682	2021-04-07T00:00:00Z	ftp://ftp.ncbi.nlm.nih.gov/genomes/all/GCA/017/815/555/GCA_017815555.1_ASM1781555v1	ftp://ftp.ncbi.nlm.nih.gov/genomes/all/GCF/017/815/555/GCF_017815555.1_ASM1781555v1
Bacillus amyloliquefaciens IT-45	Bacteria;Terrabacteria group;Firmicutes	IT-45	SAMN02603349	PRJNA73591	GCA_000242855.2	Complete	3.93687	46.5876	chromosome:NC_020272.1/CP004065.1; plasmid pBA45-1:NC_020273.1/CP004119.1		2	3728	2013-02-13T00:00:00Z	ftp://ftp.ncbi.nlm.nih.gov/genomes/all/GCA/000/242/855/GCA_000242855.2_ASM24285v2	ftp://ftp.ncbi.nlm.nih.gov/genomes/all/GCF/000/242/855/GCF_000242855.2_ASM24285v2
Bacillus amyloliquefaciens	Bacteria;Terrabacteria group;Firmicutes	S499	SAMN04275172	PRJNA302594	GCA_001586105.1	Complete	3.93593	46.5874	chromosome:NZ_CP014700.1/CP014700.1; plasmid unnamed:NZ_CP014701.1/CP014701.1		2	3725	2016-03-10T00:00:00Z	ftp://ftp.ncbi.nlm.nih.gov/genomes/all/GCA/001/586/105/GCA_001586105.1_ASM158610v1	ftp://ftp.ncbi.nlm.nih.gov/genomes/all/GCF/001/586/105/GCF_001586105.1_ASM158610v1
Bacillus amyloliquefaciens CC178	Bacteria;Terrabacteria group;Firmicutes	CC178	SAMN02603639	PRJNA224754	GCA_000494835.1	Complete	3.91683	46.5	chromosome:NC_022653.1/CP006845.1		1	3679	2013-11-01T00:00:00Z	ftp://ftp.ncbi.nlm.nih.gov/genomes/all/GCA/000/494/835/GCA_000494835.1_ASM49483v1	ftp://ftp.ncbi.nlm.nih.gov/genomes/all/GCF/000/494/835/GCF_000494835.1_ASM49483v1
Bacillus amyloliquefaciens	Bacteria;Terrabacteria group;Firmicutes	DGL1	SAMN16976109	PRJNA681947	GCA_015999565.1	Complete	3.91555	46.5	chromosome:NZ_CP065539.1/CP065539.1		1	3678	2020-12-13T00:00:00Z	ftp://ftp.ncbi.nlm.nih.gov/genomes/all/GCA/015/999/565/GCA_015999565.1_ASM1599956v1	ftp://ftp.ncbi.nlm.nih.gov/genomes/all/GCF/015/999/565/GCF_015999565.1_ASM1599956v1
Bacillus amyloliquefaciens	Bacteria;Terrabacteria group;Firmicutes	V167	SAMN12794366	PRJNA572568	GCA_008808015.1	Complete	3.90447	46.4	chromosome:NZ_CP044360.1/CP044360.1		1	3581	2019-10-03T00:00:00Z	ftp://ftp.ncbi.nlm.nih.gov/genomes/all/GCA/008/808/015/GCA_008808015.1_ASM880801v1	ftp://ftp.ncbi.nlm.nih.gov/genomes/all/GCF/008/808/015/GCF_008808015.1_ASM880801v1
Bacillus amyloliquefaciens	Bacteria;Terrabacteria group;Firmicutes	MT45	SAMN03459122	PRJNA280245	GCA_002209305.1	Complete	3.89752	46.1	chromosome:NZ_CP011252.1/CP011252.1		1	3730	2017-06-27T00:00:00Z	ftp://ftp.ncbi.nlm.nih.gov/genomes/all/GCA/002/209/305/GCA_002209305.1_ASM220930v1	ftp://ftp.ncbi.nlm.nih.gov/genomes/all/GCF/002/209/305/GCF_002209305.1_ASM220930v1
Bacillus amyloliquefaciens	Bacteria;Terrabacteria group;Firmicutes	Ba13	SAMN18839283	PRJNA724021	GCA_018223605.1	Complete	3.86121	46.2	chromosome:NZ_CP073635.1/CP073635.1		1	3724	2021-05-02T00:00:00Z	ftp://ftp.ncbi.nlm.nih.gov/genomes/all/GCA/018/223/605/GCA_018223605.1_ASM1822360v1	ftp://ftp.ncbi.nlm.nih.gov/genomes/all/GCF/018/223/605/GCF_018223605.1_ASM1822360v1
Bacillus amyloliquefaciens	Bacteria;Terrabacteria group;Firmicutes	PP19	SAMN16393503	PRJNA668028	GCA_014930895.1	Complete	3.84756	46.3	chromosome:NZ_CP062984.1/CP062984.1		1	3651	2020-10-25T00:00:00Z	ftp://ftp.ncbi.nlm.nih.gov/genomes/all/GCA/014/930/895/GCA_014930895.1_ASM1493089v1	ftp://ftp.ncbi.nlm.nih.gov/genomes/all/GCF/014/930/895/GCF_014930895.1_ASM1493089v1
Bacillus amyloliquefaciens	Bacteria;Terrabacteria group;Firmicutes	RD7-7	SAMN05520945	PRJNA338085	GCA_001705195.1	Complete	3.68821	46.3	chromosome:NZ_CP016913.1/CP016913.1		1	3510	2016-08-16T00:00:00Z	ftp://ftp.ncbi.nlm.nih.gov/genomes/all/GCA/001/705/195/GCA_001705195.1_ASM170519v1	ftp://ftp.ncbi.nlm.nih.gov/genomes/all/GCF/001/705/195/GCF_001705195.1_ASM170519v1
Bacillus amyloliquefaciens	Bacteria;Terrabacteria group;Firmicutes	ASIM-2	SAMN18386958	PRJNA715864	GCA_017599365.1	Scaffold	4.11327	46		JAGFPJ01	22	3927	2021-03-28T00:00:00Z	ftp://ftp.ncbi.nlm.nih.gov/genomes/all/GCA/017/599/365/GCA_017599365.1_ASM1759936v1	ftp://ftp.ncbi.nlm.nih.gov/genomes/all/GCF/017/599/365/GCF_017599365.1_ASM1759936v1
Bacillus amyloliquefaciens	Bacteria;Terrabacteria group;Firmicutes	BTS-4	SAMN13476498	PRJNA593391	GCA_011317125.1	Contig	3.90766	46.5		WOVK01	27	3723	2020-03-16T00:00:00Z	ftp://ftp.ncbi.nlm.nih.gov/genomes/all/GCA/011/317/125/GCA_011317125.1_ASM1131712v1	ftp://ftp.ncbi.nlm.nih.gov/genomes/all/GCF/011/317/125/GCF_011317125.1_ASM1131712v1
Bacillus amyloliquefaciens	Bacteria;Terrabacteria group;Firmicutes	FUA2154	SAMN12561569	PRJNA515923	GCA_008017565.1	Contig	4.04618	45.7		VRTU01	16	4045	2019-08-19T00:00:00Z	ftp://ftp.ncbi.nlm.nih.gov/genomes/all/GCA/008/017/565/GCA_008017565.1_ASM801756v1	ftp://ftp.ncbi.nlm.nih.gov/genomes/all/GCF/008/017/565/GCF_008017565.1_ASM801756v1
Bacillus amyloliquefaciens	Bacteria;Terrabacteria group;Firmicutes	IIF7SW-B4	SAMN15163233	PRJNA637984	GCA_013346175.1	Contig	4.22646	45.8		JABVDQ01	66	4049	2020-06-15T00:00:00Z	ftp://ftp.ncbi.nlm.nih.gov/genomes/all/GCA/013/346/175/GCA_013346175.1_ASM1334617v1	ftp://ftp.ncbi.nlm.nih.gov/genomes/all/GCF/013/346/175/GCF_013346175.1_ASM1334617v1
Bacillus amyloliquefaciens	Bacteria;Terrabacteria group;Firmicutes	BTLK6A	SAMN13483590	PRJNA593703	GCA_011421515.1	Contig	3.9087	46.5		WOYD01	32	3657	2020-03-18T00:00:00Z	ftp://ftp.ncbi.nlm.nih.gov/genomes/all/GCA/011/421/515/GCA_011421515.1_ASM1142151v1	ftp://ftp.ncbi.nlm.nih.gov/genomes/all/GCF/011/421/515/GCF_011421515.1_ASM1142151v1
Bacillus amyloliquefaciens	Bacteria;Terrabacteria group;Firmicutes	AD20	SAMN19487240	PRJNA734188	GCA_018791865.1	Contig	4.0034	46.3		JAHKEY01	28	3831	2021-06-08T00:00:00Z	ftp://ftp.ncbi.nlm.nih.gov/genomes/all/GCA/018/791/865/GCA_018791865.1_ASM1879186v1	ftp://ftp.ncbi.nlm.nih.gov/genomes/all/GCF/018/791/865/GCF_018791865.1_ASM1879186v1
Bacillus amyloliquefaciens	Bacteria;Terrabacteria group;Firmicutes	X1	SAMN03009691	PRJNA259605	GCA_000750045.1	Contig	3.9211	46.5		JQNZ01	21	3681	2014-09-08T00:00:00Z	ftp://ftp.ncbi.nlm.nih.gov/genomes/all/GCA/000/750/045/GCA_000750045.1_ASM75004v1	ftp://ftp.ncbi.nlm.nih.gov/genomes/all/GCF/000/750/045/GCF_000750045.1_ASM75004v1
Bacillus amyloliquefaciens	Bacteria;Terrabacteria group;Firmicutes	19742-1	SAMN11394168	PRJNA532320	GCA_004804245.1	Contig	3.88355	46.4		SSNF01	15	3685	2019-04-19T00:00:00Z	ftp://ftp.ncbi.nlm.nih.gov/genomes/all/GCA/004/804/245/GCA_004804245.1_ASM480424v1	ftp://ftp.ncbi.nlm.nih.gov/genomes/all/GCF/004/804/245/GCF_004804245.1_ASM480424v1
Bacillus amyloliquefaciens	Bacteria;Terrabacteria group;Firmicutes	19742-2	SAMN11394172	PRJNA532322	GCA_004804235.1	Contig	3.88244	46.4		SSNG01	14	3685	2019-04-19T00:00:00Z	ftp://ftp.ncbi.nlm.nih.gov/genomes/all/GCA/004/804/235/GCA_004804235.1_ASM480423v1	ftp://ftp.ncbi.nlm.nih.gov/genomes/all/GCF/004/804/235/GCF_004804235.1_ASM480423v1
Bacillus amyloliquefaciens Lx-11	Bacteria;Terrabacteria group;Firmicutes	Lx-11	SAMN03854673	PRJNA209927	GCA_001077735.1	Contig	3.88689	46.4		AUNG01	39	3680	2015-07-14T00:00:00Z	ftp://ftp.ncbi.nlm.nih.gov/genomes/all/GCA/001/077/735/GCA_001077735.1_Lx-11-1.0	ftp://ftp.ncbi.nlm.nih.gov/genomes/all/GCF/001/077/735/GCF_001077735.1_Lx-11-1.0
Bacillus amyloliquefaciens	Bacteria;Terrabacteria group;Firmicutes	K2	SAMN05920291	PRJNA349099	GCA_001866745.1	Contig	3.92677	46.1		MOEA01	16	3849	2016-11-04T00:00:00Z	ftp://ftp.ncbi.nlm.nih.gov/genomes/all/GCA/001/866/745/GCA_001866745.1_ASM186674v1	ftp://ftp.ncbi.nlm.nih.gov/genomes/all/GCF/001/866/745/GCF_001866745.1_ASM186674v1
Bacillus amyloliquefaciens	Bacteria;Terrabacteria group;Firmicutes	FUA2153	SAMN12561568	PRJNA515923	GCA_008017555.1	Contig	4.00975	45.8		VRTV01	14	3988	2019-08-19T00:00:00Z	ftp://ftp.ncbi.nlm.nih.gov/genomes/all/GCA/008/017/555/GCA_008017555.1_ASM801755v1	ftp://ftp.ncbi.nlm.nih.gov/genomes/all/GCF/008/017/555/GCF_008017555.1_ASM801755v1
Bacillus amyloliquefaciens	Bacteria;Terrabacteria group;Firmicutes	CHCC26933	SAMN08399261	PRJNA431730	GCA_003382375.1	Contig	3.94706	45.5		PQWK01	26	3929	2018-08-13T00:00:00Z	ftp://ftp.ncbi.nlm.nih.gov/genomes/all/GCA/003/382/375/GCA_003382375.1_ASM338237v1	ftp://ftp.ncbi.nlm.nih.gov/genomes/all/GCF/003/382/375/GCF_003382375.1_ASM338237v1
Bacillus amyloliquefaciens	Bacteria;Terrabacteria group;Firmicutes	CMW1	SAMD00019233	PRJDB3066	GCA_000747705.1	Scaffold	3.90857	46		BBLH01	8	3774	2014-08-27T00:00:00Z	ftp://ftp.ncbi.nlm.nih.gov/genomes/all/GCA/000/747/705/GCA_000747705.1_ASM74770v1	ftp://ftp.ncbi.nlm.nih.gov/genomes/all/GCF/000/747/705/GCF_000747705.1_ASM74770v1
Bacillus amyloliquefaciens	Bacteria;Terrabacteria group;Firmicutes	NRRL 942	SAMN09839534	PRJNA486183	GCA_003546075.1	Contig	3.79299	46.1		QVEJ01	77	3643	2018-09-11T00:00:00Z	ftp://ftp.ncbi.nlm.nih.gov/genomes/all/GCA/003/546/075/GCA_003546075.1_ASM354607v1	ftp://ftp.ncbi.nlm.nih.gov/genomes/all/GCF/003/546/075/GCF_003546075.1_ASM354607v1
Bacillus amyloliquefaciens	Bacteria;Terrabacteria group;Firmicutes	Fad 82	SAMN10779589	PRJNA515923	GCA_007845085.1	Scaffold	3.95284	45.8		SDKG01	2	3876	2019-08-05T00:00:00Z	ftp://ftp.ncbi.nlm.nih.gov/genomes/all/GCA/007/845/085/GCA_007845085.1_ASM784508v1	ftp://ftp.ncbi.nlm.nih.gov/genomes/all/GCF/007/845/085/GCF_007845085.1_ASM784508v1
Bacillus amyloliquefaciens	Bacteria;Terrabacteria group;Firmicutes	Fad 99	SAMN10779590	PRJNA515923	GCA_007844995.1	Scaffold	3.95307	45.8		SDKH01	3	3872	2019-08-05T00:00:00Z	ftp://ftp.ncbi.nlm.nih.gov/genomes/all/GCA/007/844/995/GCA_007844995.1_ASM784499v1	ftp://ftp.ncbi.nlm.nih.gov/genomes/all/GCF/007/844/995/GCF_007844995.1_ASM784499v1
Bacillus amyloliquefaciens	Bacteria;Terrabacteria group;Firmicutes	SRCM101294	SAMN05185288	PRJNA323667	GCA_001687185.1	Contig	3.96275	45.6		LZZO01	36	3886	2016-07-18T00:00:00Z	ftp://ftp.ncbi.nlm.nih.gov/genomes/all/GCA/001/687/185/GCA_001687185.1_ASM168718v1	ftp://ftp.ncbi.nlm.nih.gov/genomes/all/GCF/001/687/185/GCF_001687185.1_ASM168718v1
Bacillus amyloliquefaciens	Bacteria;Terrabacteria group;Firmicutes	CB	SAMN13405460	PRJNA592051	GCA_011754125.1	Contig	4.11323	46.3		WODE01	11	3877	2020-03-25T00:00:00Z	ftp://ftp.ncbi.nlm.nih.gov/genomes/all/GCA/011/754/125/GCA_011754125.1_ASM1175412v1	ftp://ftp.ncbi.nlm.nih.gov/genomes/all/GCF/011/754/125/GCF_011754125.1_ASM1175412v1
Bacillus amyloliquefaciens	Bacteria;Terrabacteria group;Firmicutes	M49	SAMN04387725	PRJNA308161	GCA_001619745.1	Contig	3.88665	46.5		LQQW01	43	3693	2016-04-13T00:00:00Z	ftp://ftp.ncbi.nlm.nih.gov/genomes/all/GCA/001/619/745/GCA_001619745.1_ASM161974v1	ftp://ftp.ncbi.nlm.nih.gov/genomes/all/GCF/001/619/745/GCF_001619745.1_ASM161974v1
Bacillus amyloliquefaciens	Bacteria;Terrabacteria group;Firmicutes	N11	SAMN18092518	PRJNA705578	GCA_017948535.1	Scaffold	3.9795	46.5		JAFKQM01	21	3809	2021-04-14T00:00:00Z	ftp://ftp.ncbi.nlm.nih.gov/genomes/all/GCA/017/948/535/GCA_017948535.1_ASM1794853v1	ftp://ftp.ncbi.nlm.nih.gov/genomes/all/GCF/017/948/535/GCF_017948535.1_ASM1794853v1
Bacillus amyloliquefaciens	Bacteria;Terrabacteria group;Firmicutes	F11	SAMN06190352	PRJNA359364	GCA_002024555.1	Scaffold	4.01666	46.2		MSTO01	17	3851	2017-03-09T00:00:00Z	ftp://ftp.ncbi.nlm.nih.gov/genomes/all/GCA/002/024/555/GCA_002024555.1_ASM202455v1	ftp://ftp.ncbi.nlm.nih.gov/genomes/all/GCF/002/024/555/GCF_002024555.1_ASM202455v1
Bacillus amyloliquefaciens EGD-AQ14	Bacteria;Terrabacteria group;Firmicutes	EGD-AQ14	SAMN02469682	PRJNA215964	GCA_000465655.1	Contig	4.22259	45.7		AVQH01	59	4072	2013-09-11T00:00:00Z	ftp://ftp.ncbi.nlm.nih.gov/genomes/all/GCA/000/465/655/GCA_000465655.1_GS_De_Novo_Assembly	ftp://ftp.ncbi.nlm.nih.gov/genomes/all/GCF/000/465/655/GCF_000465655.1_GS_De_Novo_Assembly
Bacillus amyloliquefaciens	Bacteria;Terrabacteria group;Firmicutes	E1101	SAMN09063492	PRJNA456357	GCA_003337795.1	Scaffold	3.92251	46.4		QPJZ01	22	3743	2018-07-24T00:00:00Z	ftp://ftp.ncbi.nlm.nih.gov/genomes/all/GCA/003/337/795/GCA_003337795.1_ASM333779v1	ftp://ftp.ncbi.nlm.nih.gov/genomes/all/GCF/003/337/795/GCF_003337795.1_ASM333779v1
Bacillus amyloliquefaciens	Bacteria;Terrabacteria group;Firmicutes	GD4a	SAMN05216239	PRJEB18880	GCA_900156245.1	Scaffold	3.85046	46.6		FTNB01	16	3657	2017-01-14T00:00:00Z	ftp://ftp.ncbi.nlm.nih.gov/genomes/all/GCA/900/156/245/GCA_900156245.1_IMG-taxon_2681812862_annotated_assembly	ftp://ftp.ncbi.nlm.nih.gov/genomes/all/GCF/900/156/245/GCF_900156245.1_IMG-taxon_2681812862_annotated_assembly
Bacillus amyloliquefaciens	Bacteria;Terrabacteria group;Firmicutes	SRCM101266	SAMN05162510	PRJNA321940	GCA_001672615.1	Contig	3.76536	46.1		LYUG01	26	3670	2016-06-21T00:00:00Z	ftp://ftp.ncbi.nlm.nih.gov/genomes/all/GCA/001/672/615/GCA_001672615.1_ASM167261v1	ftp://ftp.ncbi.nlm.nih.gov/genomes/all/GCF/001/672/615/GCF_001672615.1_ASM167261v1
Bacillus amyloliquefaciens	Bacteria;Terrabacteria group;Firmicutes	HMA-LCI	SAMN11477538	PRJNA534107	GCA_005048195.1	Contig	3.97973	46.9		SUPO01	78	3803	2019-05-02T00:00:00Z	ftp://ftp.ncbi.nlm.nih.gov/genomes/all/GCA/005/048/195/GCA_005048195.1_ASM504819v1	ftp://ftp.ncbi.nlm.nih.gov/genomes/all/GCF/005/048/195/GCF_005048195.1_ASM504819v1
Bacillus amyloliquefaciens	Bacteria;Terrabacteria group;Firmicutes	CBMAI 1301	SAMN18153428	PRJNA706998	GCA_017824715.1	Scaffold	4.01301	46.2		JAFLWZ01	52	0	2021-04-07T00:00:00Z	ftp://ftp.ncbi.nlm.nih.gov/genomes/all/GCA/017/824/715/GCA_017824715.1_ASM1782471v1	ftp://ftp.ncbi.nlm.nih.gov/genomes/all/GCF/017/824/715/GCF_017824715.1_ASM1782471v1
Bacillus amyloliquefaciens	Bacteria;Terrabacteria group;Firmicutes	H57	SAMN04226371	PRJNA300579	GCA_001617995.1	Contig	3.95883	46.4		LMUC01	16	3798	2016-04-08T00:00:00Z	ftp://ftp.ncbi.nlm.nih.gov/genomes/all/GCA/001/617/995/GCA_001617995.1_ASM161799v1	ftp://ftp.ncbi.nlm.nih.gov/genomes/all/GCF/001/617/995/GCF_001617995.1_ASM161799v1
Bacillus amyloliquefaciens	Bacteria;Terrabacteria group;Firmicutes	AAK_S6	SAMN14209461	PRJNA608813	GCA_011440355.1	Contig	4.40587	46.4		JAAOIT01	920	4429	2020-03-18T00:00:00Z	ftp://ftp.ncbi.nlm.nih.gov/genomes/all/GCA/011/440/355/GCA_011440355.1_ASM1144035v1	ftp://ftp.ncbi.nlm.nih.gov/genomes/all/GCF/011/440/355/GCF_011440355.1_ASM1144035v1
Bacillus amyloliquefaciens UASWS BA1	Bacteria;Terrabacteria group;Firmicutes	UASWS BA1	SAMN02313291	PRJNA214573	GCA_000469015.2	Contig	3.94409	46.5873	plasmid pBA1:NZ_AWQY01000024.1/AWQY01000024.1	AWQY01	24	3743	2013-09-18T00:00:00Z	ftp://ftp.ncbi.nlm.nih.gov/genomes/all/GCA/000/469/015/GCA_000469015.2_BA1	ftp://ftp.ncbi.nlm.nih.gov/genomes/all/GCF/000/469/015/GCF_000469015.2_BA1
Bacillus amyloliquefaciens	Bacteria;Terrabacteria group;Firmicutes	ZBG17	SAMN16954690	PRJNA681482	GCA_016019865.1	Contig	3.89347	46.5		JAEANT01	20	3743	2020-12-14T00:00:00Z	ftp://ftp.ncbi.nlm.nih.gov/genomes/all/GCA/016/019/865/GCA_016019865.1_ASM1601986v1	ftp://ftp.ncbi.nlm.nih.gov/genomes/all/GCF/016/019/865/GCF_016019865.1_ASM1601986v1
Bacillus amyloliquefaciens	Bacteria;Terrabacteria group;Firmicutes	G25-110	SAMN03654318	PRJNA283728	GCA_015845485.1	Scaffold	3.91384	46.5		LDHQ01	28	3623	2020-12-08T00:00:00Z	ftp://ftp.ncbi.nlm.nih.gov/genomes/all/GCA/015/845/485/GCA_015845485.1_ASM1584548v1	ftp://ftp.ncbi.nlm.nih.gov/genomes/all/GCF/015/845/485/GCF_015845485.1_ASM1584548v1
Bacillus amyloliquefaciens	Bacteria;Terrabacteria group;Firmicutes	FadWe	SAMN12561566	PRJNA515923	GCA_008017625.1	Contig	4.01797	45.8		VRTX01	22	3971	2019-08-19T00:00:00Z	ftp://ftp.ncbi.nlm.nih.gov/genomes/all/GCA/008/017/625/GCA_008017625.1_ASM801762v1	ftp://ftp.ncbi.nlm.nih.gov/genomes/all/GCF/008/017/625/GCF_008017625.1_ASM801762v1
Bacillus amyloliquefaciens HB-26	Bacteria;Terrabacteria group;Firmicutes	HB-26	SAMN03196740	PRJNA212551	GCA_000784675.1	Contig	3.98936	46.4		AUWK01	39	3764	2014-11-17T00:00:00Z	ftp://ftp.ncbi.nlm.nih.gov/genomes/all/GCA/000/784/675/GCA_000784675.1_A3_1	ftp://ftp.ncbi.nlm.nih.gov/genomes/all/GCF/000/784/675/GCF_000784675.1_A3_1
Bacillus amyloliquefaciens	Bacteria;Terrabacteria group;Firmicutes	Jxnuwx-1	SAMN04217165	PRJNA300225	GCA_001469685.1	Contig	4.08932	46		LMAT01	48	3941	2015-12-18T00:00:00Z	ftp://ftp.ncbi.nlm.nih.gov/genomes/all/GCA/001/469/685/GCA_001469685.1_ASM146968v1	ftp://ftp.ncbi.nlm.nih.gov/genomes/all/GCF/001/469/685/GCF_001469685.1_ASM146968v1
Bacillus amyloliquefaciens EBL11	Bacteria;Terrabacteria group;Firmicutes	EBL11	SAMN02597787	PRJNA236534	GCA_000559145.1	Contig	3.92932	46.5		JCOC01	24	3729	2014-02-06T00:00:00Z	ftp://ftp.ncbi.nlm.nih.gov/genomes/all/GCA/000/559/145/GCA_000559145.1_BacAmy_A3	ftp://ftp.ncbi.nlm.nih.gov/genomes/all/GCF/000/559/145/GCF_000559145.1_BacAmy_A3
Bacillus amyloliquefaciens	Bacteria;Terrabacteria group;Firmicutes	G58	SAMN14929116	PRJNA631868	GCA_013423695.1	Contig	3.9308	46.5		JACCJD01	43	3726	2020-07-18T00:00:00Z	ftp://ftp.ncbi.nlm.nih.gov/genomes/all/GCA/013/423/695/GCA_013423695.1_ASM1342369v1	ftp://ftp.ncbi.nlm.nih.gov/genomes/all/GCF/013/423/695/GCF_013423695.1_ASM1342369v1
Bacillus amyloliquefaciens	Bacteria;Terrabacteria group;Firmicutes	XK-4-1	SAMN04032688	PRJNA294742	GCA_001294785.1	Contig	3.94181	46.4		LJDI01	35	3749	2015-09-18T00:00:00Z	ftp://ftp.ncbi.nlm.nih.gov/genomes/all/GCA/001/294/785/GCA_001294785.1_ASM129478v1	ftp://ftp.ncbi.nlm.nih.gov/genomes/all/GCF/001/294/785/GCF_001294785.1_ASM129478v1
Bacillus amyloliquefaciens	Bacteria;Terrabacteria group;Firmicutes	IMA411	SAMN18311133	PRJNA714530	GCA_017592865.1	Contig	3.95326	46.3		JAGFMV01	54	3814	2021-03-27T00:00:00Z	ftp://ftp.ncbi.nlm.nih.gov/genomes/all/GCA/017/592/865/GCA_017592865.1_ASM1759286v1	ftp://ftp.ncbi.nlm.nih.gov/genomes/all/GCF/017/592/865/GCF_017592865.1_ASM1759286v1
Bacillus amyloliquefaciens	Bacteria;Terrabacteria group;Firmicutes	10456	SAMN06163185	PRJNA357983	GCA_009933355.1	Scaffold	4.18761	45.9		MSBV01	44	4035	2020-01-27T00:00:00Z	ftp://ftp.ncbi.nlm.nih.gov/genomes/all/GCA/009/933/355/GCA_009933355.1_ASM993335v1	ftp://ftp.ncbi.nlm.nih.gov/genomes/all/GCF/009/933/355/GCF_009933355.1_ASM993335v1
Bacillus amyloliquefaciens	Bacteria;Terrabacteria group;Firmicutes	Bs006	SAMN03983769	PRJNA236098	GCA_001278635.1	Contig	4.17309	45.8		LJAU01	86	4054	2015-09-03T00:00:00Z	ftp://ftp.ncbi.nlm.nih.gov/genomes/all/GCA/001/278/635/GCA_001278635.1_ASM127863v1	ftp://ftp.ncbi.nlm.nih.gov/genomes/all/GCF/001/278/635/GCF_001278635.1_ASM127863v1
Bacillus amyloliquefaciens	Bacteria;Terrabacteria group;Firmicutes	IIF7SW-P4	SAMN15163234	PRJNA637984	GCA_013346105.1	Contig	3.91162	46.4		JABVDP01	50	3702	2020-06-15T00:00:00Z	ftp://ftp.ncbi.nlm.nih.gov/genomes/all/GCA/013/346/105/GCA_013346105.1_ASM1334610v1	ftp://ftp.ncbi.nlm.nih.gov/genomes/all/GCF/013/346/105/GCF_013346105.1_ASM1334610v1
Bacillus amyloliquefaciens	Bacteria;Terrabacteria group;Firmicutes	IIF7SC-B1	SAMN15163230	PRJNA637984	GCA_013346205.1	Contig	3.91188	46.4		JABVDT01	54	3705	2020-06-15T00:00:00Z	ftp://ftp.ncbi.nlm.nih.gov/genomes/all/GCA/013/346/205/GCA_013346205.1_ASM1334620v1	ftp://ftp.ncbi.nlm.nih.gov/genomes/all/GCF/013/346/205/GCF_013346205.1_ASM1334620v1
Bacillus amyloliquefaciens	Bacteria;Terrabacteria group;Firmicutes	IIF7SW-P2	SAMN15163231	PRJNA637984	GCA_013346225.1	Contig	3.91136	46.4		JABVDS01	50	3703	2020-06-15T00:00:00Z	ftp://ftp.ncbi.nlm.nih.gov/genomes/all/GCA/013/346/225/GCA_013346225.1_ASM1334622v1	ftp://ftp.ncbi.nlm.nih.gov/genomes/all/GCF/013/346/225/GCF_013346225.1_ASM1334622v1
Bacillus amyloliquefaciens	Bacteria;Terrabacteria group;Firmicutes	IIF7SW-P5	SAMN15163228	PRJNA637984	GCA_013346265.1	Contig	3.91231	46.4		JABVDV01	55	3704	2020-06-15T00:00:00Z	ftp://ftp.ncbi.nlm.nih.gov/genomes/all/GCA/013/346/265/GCA_013346265.1_ASM1334626v1	ftp://ftp.ncbi.nlm.nih.gov/genomes/all/GCF/013/346/265/GCF_013346265.1_ASM1334626v1
Bacillus amyloliquefaciens	Bacteria;Terrabacteria group;Firmicutes	IIF7SW-B1	SAMN15163226	PRJNA637984	GCA_013346305.1	Contig	3.91149	46.4		JABVDX01	50	3699	2020-06-15T00:00:00Z	ftp://ftp.ncbi.nlm.nih.gov/genomes/all/GCA/013/346/305/GCA_013346305.1_ASM1334630v1	ftp://ftp.ncbi.nlm.nih.gov/genomes/all/GCF/013/346/305/GCF_013346305.1_ASM1334630v1
Bacillus amyloliquefaciens	Bacteria;Terrabacteria group;Firmicutes	IIF7SC-B4	SAMN15163229	PRJNA637984	GCA_013346215.1	Contig	3.91159	46.4		JABVDU01	52	3703	2020-06-15T00:00:00Z	ftp://ftp.ncbi.nlm.nih.gov/genomes/all/GCA/013/346/215/GCA_013346215.1_ASM1334621v1	ftp://ftp.ncbi.nlm.nih.gov/genomes/all/GCF/013/346/215/GCF_013346215.1_ASM1334621v1
Bacillus amyloliquefaciens DC-12	Bacteria;Terrabacteria group;Firmicutes	DC-12	SAMN02471000	PRJNA167020	GCA_000330805.1	Scaffold	4.01656	46.1		AMQI01	18	3896	2012-10-09T00:00:00Z	ftp://ftp.ncbi.nlm.nih.gov/genomes/all/GCA/000/330/805/GCA_000330805.1_ASM33080v1	ftp://ftp.ncbi.nlm.nih.gov/genomes/all/GCF/000/330/805/GCF_000330805.1_ASM33080v1
Bacillus amyloliquefaciens	Bacteria;Terrabacteria group;Firmicutes	G25-32	SAMN03651974	PRJNA283519	GCA_015880875.1	Contig	4.15577	46.1		LDFB01	37	3895	2020-12-08T00:00:00Z	ftp://ftp.ncbi.nlm.nih.gov/genomes/all/GCA/015/880/875/GCA_015880875.1_ASM1588087v1	ftp://ftp.ncbi.nlm.nih.gov/genomes/all/GCF/015/880/875/GCF_015880875.1_ASM1588087v1
Bacillus amyloliquefaciens	Bacteria;Terrabacteria group;Firmicutes	Fito_F321	SAMN06205151	PRJNA360208	GCA_002864145.1	Contig	3.85553	46.5		MSYT01	54	3640	2018-01-05T00:00:00Z	ftp://ftp.ncbi.nlm.nih.gov/genomes/all/GCA/002/864/145/GCA_002864145.1_ASM286414v1	ftp://ftp.ncbi.nlm.nih.gov/genomes/all/GCF/002/864/145/GCF_002864145.1_ASM286414v1
Bacillus amyloliquefaciens	Bacteria;Terrabacteria group;Firmicutes	IIF7SW-P3	SAMN15163232	PRJNA637984	GCA_013346165.1	Contig	3.91327	46.4		JABVDR01	52	3706	2020-06-15T00:00:00Z	ftp://ftp.ncbi.nlm.nih.gov/genomes/all/GCA/013/346/165/GCA_013346165.1_ASM1334616v1	ftp://ftp.ncbi.nlm.nih.gov/genomes/all/GCF/013/346/165/GCF_013346165.1_ASM1334616v1
Bacillus amyloliquefaciens	Bacteria;Terrabacteria group;Firmicutes	IIF7SW-P1	SAMN15163227	PRJNA637984	GCA_013346285.1	Contig	3.91333	46.4		JABVDW01	52	3706	2020-06-15T00:00:00Z	ftp://ftp.ncbi.nlm.nih.gov/genomes/all/GCA/013/346/285/GCA_013346285.1_ASM1334628v1	ftp://ftp.ncbi.nlm.nih.gov/genomes/all/GCF/013/346/285/GCF_013346285.1_ASM1334628v1
Bacillus amyloliquefaciens	Bacteria;Terrabacteria group;Firmicutes	Jxnu-18	SAMEA104415756	PRJEB23600	GCA_900245865.1	Contig	4.05982	46.1		OFHT01	89	3921	2018-01-03T00:00:00Z	ftp://ftp.ncbi.nlm.nih.gov/genomes/all/GCA/900/245/865/GCA_900245865.1_Ba.Jxnu-18.1	ftp://ftp.ncbi.nlm.nih.gov/genomes/all/GCF/900/245/865/GCF_900245865.1_Ba.Jxnu-18.1
Bacillus amyloliquefaciens	Bacteria;Terrabacteria group;Firmicutes	B425	SAMN03267281	PRJNA270600	GCA_001587435.1	Scaffold	3.9682	45.7		LQYP01	30	3897	2016-03-11T00:00:00Z	ftp://ftp.ncbi.nlm.nih.gov/genomes/all/GCA/001/587/435/GCA_001587435.1_B425	ftp://ftp.ncbi.nlm.nih.gov/genomes/all/GCF/001/587/435/GCF_001587435.1_B425
Bacillus amyloliquefaciens	Bacteria;Terrabacteria group;Firmicutes	RHNK22	SAMN04009787	PRJNA293779	GCA_001431285.1	Scaffold	3.97818	46.1		LMAG01	29	3771	2015-11-04T00:00:00Z	ftp://ftp.ncbi.nlm.nih.gov/genomes/all/GCA/001/431/285/GCA_001431285.1_ASM143128v1	ftp://ftp.ncbi.nlm.nih.gov/genomes/all/GCF/001/431/285/GCF_001431285.1_ASM143128v1
Bacillus amyloliquefaciens	Bacteria;Terrabacteria group;Firmicutes	B4140	SAMN03267280	PRJNA270600	GCA_001587325.1	Scaffold	4.01425	46.3		LQYO01	29	3745	2016-03-11T00:00:00Z	ftp://ftp.ncbi.nlm.nih.gov/genomes/all/GCA/001/587/325/GCA_001587325.1_B4140	ftp://ftp.ncbi.nlm.nih.gov/genomes/all/GCF/001/587/325/GCF_001587325.1_B4140
Bacillus amyloliquefaciens	Bacteria;Terrabacteria group;Firmicutes	LM	SAMN16221222	PRJNA664484	GCA_014840205.2	Contig	4.00089	46.2		JACYOV02	97	3821	2020-10-03T00:00:00Z	ftp://ftp.ncbi.nlm.nih.gov/genomes/all/GCA/014/840/205/GCA_014840205.2_ASM1484020v2	ftp://ftp.ncbi.nlm.nih.gov/genomes/all/GCF/014/840/205/GCF_014840205.2_ASM1484020v2
Bacillus amyloliquefaciens	Bacteria;Terrabacteria group;Firmicutes	JRS8	SAMEA3484407	PRJEB9876	GCA_001286965.1	Contig	4.0909	46.3		CYHP01	167	3972	2015-08-27T00:00:00Z	ftp://ftp.ncbi.nlm.nih.gov/genomes/all/GCA/001/286/965/GCA_001286965.1_Bacillus_JRS8	ftp://ftp.ncbi.nlm.nih.gov/genomes/all/GCF/001/286/965/GCF_001286965.1_Bacillus_JRS8
Bacillus amyloliquefaciens	Bacteria;Terrabacteria group;Firmicutes	JRS5	SAMEA3484404	PRJEB9876	GCA_001286945.1	Contig	4.03148	46.3		CYHL01	128	3843	2015-08-27T00:00:00Z	ftp://ftp.ncbi.nlm.nih.gov/genomes/all/GCA/001/286/945/GCA_001286945.1_Bacillus_JRS5	ftp://ftp.ncbi.nlm.nih.gov/genomes/all/GCF/001/286/945/GCF_001286945.1_Bacillus_JRS5
Bacillus amyloliquefaciens	Bacteria;Terrabacteria group;Firmicutes	TF28	SAMN03223812	PRJNA268537	GCA_000817575.1	Scaffold	3.98764	46.4		JUDU01	3	3638	2015-01-12T00:00:00Z	ftp://ftp.ncbi.nlm.nih.gov/genomes/all/GCA/000/817/575/GCA_000817575.1_ASM81757v1	ftp://ftp.ncbi.nlm.nih.gov/genomes/all/GCF/000/817/575/GCF_000817575.1_ASM81757v1
Bacillus amyloliquefaciens	Bacteria;Terrabacteria group;Firmicutes	11B91	SAMN04296795	PRJNA304213	GCA_001558705.1	Scaffold	4.02366	46.4		LPUP01	14	3777	2016-02-11T00:00:00Z	ftp://ftp.ncbi.nlm.nih.gov/genomes/all/GCA/001/558/705/GCA_001558705.1_ASM155870v1	ftp://ftp.ncbi.nlm.nih.gov/genomes/all/GCF/001/558/705/GCF_001558705.1_ASM155870v1
Bacillus amyloliquefaciens	Bacteria;Terrabacteria group;Firmicutes	ARP23	SAMN10909879	PRJNA521729	GCA_008245105.1	Complete	4.01887	46.5	chromosome:CP035899.1		1	3106	2019-09-03T00:00:00Z	ftp://ftp.ncbi.nlm.nih.gov/genomes/all/GCA/008/245/105/GCA_008245105.1_ASM824510v1	ftp://ftp.ncbi.nlm.nih.gov/genomes/all/GCF/008/245/105/GCF_008245105.1_ASM824510v1
Bacillus amyloliquefaciens	Bacteria;Terrabacteria group;Firmicutes	V417	SAMN12794301	PRJNA572567	GCA_008807995.1	Complete	3.90789	46.5	chromosome:CP044359.1		1	3803	2019-10-03T00:00:00Z	ftp://ftp.ncbi.nlm.nih.gov/genomes/all/GCA/008/807/995/GCA_008807995.1_ASM880799v1	ftp://ftp.ncbi.nlm.nih.gov/genomes/all/GCF/008/807/995/GCF_008807995.1_ASM880799v1
Bacillus amyloliquefaciens	Bacteria;Terrabacteria group;Firmicutes	MBGJa9	SAMN08335841	PRJNA429512	GCA_002915265.1	Contig	4.20031	42.6		PQCN01	6	3956	2018-02-03T00:00:00Z	ftp://ftp.ncbi.nlm.nih.gov/genomes/all/GCA/002/915/265/GCA_002915265.1_ASM291526v1	ftp://ftp.ncbi.nlm.nih.gov/genomes/all/GCF/002/915/265/GCF_002915265.1_ASM291526v1
Bacillus amyloliquefaciens	Bacteria;Terrabacteria group;Firmicutes	KCP2	SAMN07299096	PRJNA392432	GCA_002224045.1	Scaffold	3.90693	46		NMRK01	34	3681	2017-07-24T00:00:00Z	ftp://ftp.ncbi.nlm.nih.gov/genomes/all/GCA/002/224/045/GCA_002224045.1_ASM222404v1	ftp://ftp.ncbi.nlm.nih.gov/genomes/all/GCF/002/224/045/GCF_002224045.1_ASM222404v1
Bacillus amyloliquefaciens	Bacteria;Terrabacteria group;Firmicutes	629	SAMN03939243	PRJNA291066	GCA_001247635.1	Contig	3.90337	46.6		LGYP01	16	3443	2015-08-05T00:00:00Z	ftp://ftp.ncbi.nlm.nih.gov/genomes/all/GCA/001/247/635/GCA_001247635.1_ASM124763v1	ftp://ftp.ncbi.nlm.nih.gov/genomes/all/GCF/001/247/635/GCF_001247635.1_ASM124763v1
Bacillus amyloliquefaciens	Bacteria;Terrabacteria group;Firmicutes	UBA5705	SAMN06452236	PRJNA348753	GCA_002419985.1	Scaffold	3.81018	46.5		DIHD01	12	0	2017-10-03T00:00:00Z	ftp://ftp.ncbi.nlm.nih.gov/genomes/all/GCA/002/419/985/GCA_002419985.1_ASM241998v1
Bacillus amyloliquefaciens	Bacteria;Terrabacteria group;Firmicutes	MB6	SAMN09389114	PRJNA475430	GCA_003417765.1	Contig	4.10751	46.1		QKQQ01	186	0	2018-08-22T00:00:00Z	ftp://ftp.ncbi.nlm.nih.gov/genomes/all/GCA/003/417/765/GCA_003417765.1_ASM341776v1	ftp://ftp.ncbi.nlm.nih.gov/genomes/all/GCF/003/417/765/GCF_003417765.1_ASM341776v1
Bacillus amyloliquefaciens	Bacteria;Terrabacteria group;Firmicutes	B1895	SAMN02732238	PRJNA245180	GCA_000696285.1	Contig	4.10728	46.1		JMEG01	186	3623	2014-05-28T00:00:00Z	ftp://ftp.ncbi.nlm.nih.gov/genomes/all/GCA/000/696/285/GCA_000696285.1_ASM69628v1	ftp://ftp.ncbi.nlm.nih.gov/genomes/all/GCF/000/696/285/GCF_000696285.1_ASM69628v1
Bacillus amyloliquefaciens	Bacteria;Terrabacteria group;Firmicutes	12B	SAMN03377064	PRJNA276525	GCA_000947115.1	Contig	7.59676	46.2		JZDI01	1400	7985	2015-03-04T00:00:00Z	ftp://ftp.ncbi.nlm.nih.gov/genomes/all/GCA/000/947/115/GCA_000947115.1_ASM94711v1	ftp://ftp.ncbi.nlm.nih.gov/genomes/all/GCF/000/947/115/GCF_000947115.1_ASM94711v1
