# Supplementary material for: Draft Genome Sequence of Bacillus amyloliquefaciens Strain CB, a Biological Control Agent and Plant Growth-Promoting Bacterium Isolated From Cotton (Gossypium L.) Rhizosphere in Coimbatore, Tamil Nadu, India
Source: Front Genet. 2021 Aug 6;12:704165. doi: 10.3389/fgene.2021.704165 (PMC8378249; doi:10.3389/fgene.2021.704165)
Supplement: Supplementary File 2 — Cluster assemblies: Cluster of assemblies were generated with removing the redundancy of assemblies. Similar assemblies are forming one cluster and have only a single representative chosen based on assembly N50 (Cluster_accessions file lists the cluster name, followed by a tab, followed by a comma-delimited list of the assemblies in that cluster, with the representative assembly marked with a *). [file Table_2.xlsx]

## Sheet: Supplementary file 2_cluster_ac
Bacillus amyloliquefaciens_01	GCF_000195515.1.fna.gz,GCF_000196735.1.fna.gz,GCF_000204275.1.fna.gz,GCF_000221645.1.fna.gz,GCF_001587435.1.fna.gz,GCF_001672615.1.fna.gz,GCF_002173635.1.fna.gz*,GCF_003546075.1.fna.gz,GCF_004006115.1.fna.gz,GCF_007827165.1.fna.gz,GCF_007844995.1.fna.gz,GCF_007845085.1.fna.gz,GCF_008017555.1.fna.gz,GCF_008017565.1.fna.gz,GCF_008017625.1.fna.gz,GCF_013328835.1.fna.gz
Bacillus amyloliquefaciens_02	GCF_000242855.2.fna.gz,GCF_000469015.2.fna.gz,GCF_001586105.1.fna.gz,GCF_016019865.1.fna.gz,GCF_018363035.1.fna.gz*
Bacillus amyloliquefaciens_03	GCF_000262385.1.fna.gz*,GCF_007362635.1.fna.gz
Bacillus amyloliquefaciens_04	GCF_000330805.1.fna.gz*
Bacillus amyloliquefaciens_05	GCF_000465655.1.fna.gz*
Bacillus amyloliquefaciens_06	GCF_000494835.1.fna.gz*,GCF_008808015.1.fna.gz,GCF_015845485.1.fna.gz,GCF_015999565.1.fna.gz
Bacillus amyloliquefaciens_07	GCF_000508265.1.fna.gz,GCF_008534375.1.fna.gz,GCF_013122255.1.fna.gz,GCF_014622745.1.fna.gz*
Bacillus amyloliquefaciens_08	GCF_000559145.1.fna.gz*,GCF_013423695.1.fna.gz
Bacillus amyloliquefaciens_09	GCF_000747705.1.fna.gz*
Bacillus amyloliquefaciens_10	GCF_000750045.1.fna.gz,GCF_001077735.1.fna.gz,GCF_001922005.1.fna.gz*,GCF_004804235.1.fna.gz,GCF_004804245.1.fna.gz,GCF_017815555.1.fna.gz
Bacillus amyloliquefaciens_11	GCF_000784675.1.fna.gz*
Bacillus amyloliquefaciens_12	GCF_000817575.1.fna.gz*
Bacillus amyloliquefaciens_13	GCF_000835145.1.fna.gz*
Bacillus amyloliquefaciens_14	GCF_001278635.1.fna.gz,GCF_003149795.1.fna.gz,GCF_004421045.1.fna.gz*,GCF_014791945.1.fna.gz
Bacillus amyloliquefaciens_15	GCF_001286945.1.fna.gz*
Bacillus amyloliquefaciens_16	GCF_001286965.1.fna.gz*
Bacillus amyloliquefaciens_17	GCF_001294785.1.fna.gz*
Bacillus amyloliquefaciens_18	GCF_001431285.1.fna.gz*
Bacillus amyloliquefaciens_19	GCF_001469685.1.fna.gz*
Bacillus amyloliquefaciens_20	GCF_001483885.1.fna.gz*
Bacillus amyloliquefaciens_21	GCF_001558705.1.fna.gz,GCF_003312895.1.fna.gz*
Bacillus amyloliquefaciens_22	GCF_001587325.1.fna.gz*
Bacillus amyloliquefaciens_23	GCF_001593765.1.fna.gz*
Bacillus amyloliquefaciens_24	GCF_001593785.1.fna.gz,GCF_003149695.1.fna.gz*
Bacillus amyloliquefaciens_25	GCF_001596755.1.fna.gz*
Bacillus amyloliquefaciens_26	GCF_001617995.1.fna.gz,GCF_003337795.1.fna.gz*
Bacillus amyloliquefaciens_27	GCF_001619745.1.fna.gz*
Bacillus amyloliquefaciens_28	GCF_001687185.1.fna.gz*
Bacillus amyloliquefaciens_29	GCF_001705195.1.fna.gz*
Bacillus amyloliquefaciens_30	GCF_001866745.1.fna.gz*
Bacillus amyloliquefaciens_31	GCF_001874385.1.fna.gz*
Bacillus amyloliquefaciens_32	GCF_001889285.1.fna.gz*
Bacillus amyloliquefaciens_33	GCF_002024555.1.fna.gz*
Bacillus amyloliquefaciens_34	GCF_002209305.1.fna.gz*
Bacillus amyloliquefaciens_35	GCF_002864145.1.fna.gz*
Bacillus amyloliquefaciens_36	GCF_003149715.1.fna.gz*
Bacillus amyloliquefaciens_37	GCF_003382375.1.fna.gz*
Bacillus amyloliquefaciens_38	GCF_003868675.1.fna.gz*
Bacillus amyloliquefaciens_39	GCF_005048195.1.fna.gz*
Bacillus amyloliquefaciens_40	GCF_007923205.1.fna.gz*,GCF_017948535.1.fna.gz
Bacillus amyloliquefaciens_41	GCF_008824205.1.fna.gz*
Bacillus amyloliquefaciens_42	GCF_009933355.1.fna.gz,GCF_011440355.1.fna.gz*
Bacillus amyloliquefaciens_43	GCF_011317125.1.fna.gz*,GCF_011421515.1.fna.gz
Bacillus amyloliquefaciens_44	GCF_011754125.1.fna.gz*
Bacillus amyloliquefaciens_45	GCF_013341255.1.fna.gz*
Bacillus amyloliquefaciens_46	GCF_013346105.1.fna.gz,GCF_013346165.1.fna.gz,GCF_013346205.1.fna.gz,GCF_013346215.1.fna.gz,GCF_013346225.1.fna.gz,GCF_013346265.1.fna.gz,GCF_013346285.1.fna.gz,GCF_013346305.1.fna.gz*
Bacillus amyloliquefaciens_47	GCF_013346175.1.fna.gz*
Bacillus amyloliquefaciens_48	GCF_014792065.1.fna.gz*
Bacillus amyloliquefaciens_49	GCF_014840205.2.fna.gz,GCF_015880875.1.fna.gz*
Bacillus amyloliquefaciens_50	GCF_014854735.1.fna.gz*
Bacillus amyloliquefaciens_51	GCF_014930895.1.fna.gz*
Bacillus amyloliquefaciens_52	GCF_017357905.1.fna.gz*
Bacillus amyloliquefaciens_53	GCF_017592865.1.fna.gz*
Bacillus amyloliquefaciens_54	GCF_017599365.1.fna.gz*
Bacillus amyloliquefaciens_55	GCF_017603845.1.fna.gz*
Bacillus amyloliquefaciens_56	GCF_017824715.1.fna.gz*
Bacillus amyloliquefaciens_57	GCF_018223605.1.fna.gz*
Bacillus amyloliquefaciens_58	GCF_018502525.1.fna.gz*
Bacillus amyloliquefaciens_59	GCF_018791865.1.fna.gz*
Bacillus amyloliquefaciens_60	GCF_900156245.1.fna.gz*
Bacillus amyloliquefaciens_61	GCF_900245865.1.fna.gz*
