# Supplementary material for: Draft Genome Sequence of Bacillus amyloliquefaciens Strain CB, a Biological Control Agent and Plant Growth-Promoting Bacterium Isolated From Cotton (Gossypium L.) Rhizosphere in Coimbatore, Tamil Nadu, India
Source: Front Genet. 2021 Aug 6;12:704165. doi: 10.3389/fgene.2021.704165 (PMC8378249; doi:10.3389/fgene.2021.704165)
Supplement: Supplementary File 3 — Distance matrix: FastANI produces pairwise ANI measurements of all the generated assemblies's cluster using only the sequence shared by two assemblies. [file Table_3.xlsx]

## Sheet: Supplementary File 3_fastani_ou
Bacillus_amyloliquefaciens_40.fna.gz	Bacillus_amyloliquefaciens_40.fna.gz	100	1314	1317
Bacillus_amyloliquefaciens_40.fna.gz	Bacillus_amyloliquefaciens_20.fna.gz	98.5252	1251	1317
Bacillus_amyloliquefaciens_40.fna.gz	Bacillus_amyloliquefaciens_02.fna.gz	98.4984	1240	1317
Bacillus_amyloliquefaciens_40.fna.gz	Bacillus_amyloliquefaciens_31.fna.gz	98.4963	1252	1317
Bacillus_amyloliquefaciens_40.fna.gz	Bacillus_amyloliquefaciens_33.fna.gz	98.4246	1226	1317
Bacillus_amyloliquefaciens_40.fna.gz	Bacillus_amyloliquefaciens_16.fna.gz	98.4058	1199	1317
Bacillus_amyloliquefaciens_40.fna.gz	Bacillus_amyloliquefaciens_18.fna.gz	98.325	1221	1317
Bacillus_amyloliquefaciens_40.fna.gz	Bacillus_amyloliquefaciens_41.fna.gz	97.7497	1232	1317
Bacillus_amyloliquefaciens_40.fna.gz	Bacillus_amyloliquefaciens_04.fna.gz	97.7419	1217	1317
Bacillus_amyloliquefaciens_40.fna.gz	Bacillus_amyloliquefaciens_17.fna.gz	97.6654	1233	1317
Bacillus_amyloliquefaciens_40.fna.gz	Bacillus_amyloliquefaciens_48.fna.gz	97.6438	1254	1317
Bacillus_amyloliquefaciens_40.fna.gz	Bacillus_amyloliquefaciens_45.fna.gz	97.6276	1254	1317
Bacillus_amyloliquefaciens_40.fna.gz	Bacillus_amyloliquefaciens_24.fna.gz	97.6201	1252	1317
Bacillus_amyloliquefaciens_40.fna.gz	Bacillus_amyloliquefaciens_59.fna.gz	97.5904	1233	1317
Bacillus_amyloliquefaciens_40.fna.gz	Bacillus_amyloliquefaciens_36.fna.gz	97.5853	1255	1317
Bacillus_amyloliquefaciens_40.fna.gz	Bacillus_amyloliquefaciens_60.fna.gz	97.577	1231	1317
Bacillus_amyloliquefaciens_40.fna.gz	Bacillus_amyloliquefaciens_39.fna.gz	97.5763	1235	1317
Bacillus_amyloliquefaciens_40.fna.gz	Bacillus_amyloliquefaciens_55.fna.gz	97.5716	1263	1317
Bacillus_amyloliquefaciens_40.fna.gz	Bacillus_amyloliquefaciens_49.fna.gz	97.5379	1238	1317
Bacillus_amyloliquefaciens_40.fna.gz	Bacillus_amyloliquefaciens_11.fna.gz	97.5351	1235	1317
Bacillus_amyloliquefaciens_40.fna.gz	Bacillus_amyloliquefaciens_25.fna.gz	97.5144	1261	1317
Bacillus_amyloliquefaciens_40.fna.gz	Bacillus_amyloliquefaciens_23.fna.gz	97.4689	1245	1317
Bacillus_amyloliquefaciens_40.fna.gz	Bacillus_amyloliquefaciens_42.fna.gz	97.4626	1239	1317
Bacillus_amyloliquefaciens_40.fna.gz	Bacillus_amyloliquefaciens_56.fna.gz	97.4271	1214	1317
Bacillus_amyloliquefaciens_40.fna.gz	Bacillus_amyloliquefaciens_29.fna.gz	93.9469	1139	1317
Bacillus_amyloliquefaciens_40.fna.gz	Bacillus_amyloliquefaciens_01.fna.gz	93.918	1181	1317
Bacillus_amyloliquefaciens_40.fna.gz	Bacillus_amyloliquefaciens_28.fna.gz	93.8949	1167	1317
Bacillus_amyloliquefaciens_40.fna.gz	Bacillus_amyloliquefaciens_57.fna.gz	93.8761	1146	1317
Bacillus_amyloliquefaciens_40.fna.gz	Bacillus_amyloliquefaciens_38.fna.gz	93.8666	1204	1317
Bacillus_amyloliquefaciens_40.fna.gz	Bacillus_amyloliquefaciens_51.fna.gz	93.8409	1193	1317
Bacillus_amyloliquefaciens_40.fna.gz	Bacillus_amyloliquefaciens_30.fna.gz	93.7715	1192	1317
Bacillus_amyloliquefaciens_25.fna.gz	Bacillus_amyloliquefaciens_25.fna.gz	100	1334	1335
Bacillus_amyloliquefaciens_25.fna.gz	Bacillus_amyloliquefaciens_55.fna.gz	99.1537	1276	1335
Bacillus_amyloliquefaciens_25.fna.gz	Bacillus_amyloliquefaciens_11.fna.gz	99.1148	1253	1335
Bacillus_amyloliquefaciens_25.fna.gz	Bacillus_amyloliquefaciens_23.fna.gz	99.0162	1279	1335
Bacillus_amyloliquefaciens_25.fna.gz	Bacillus_amyloliquefaciens_17.fna.gz	98.8483	1257	1335
Bacillus_amyloliquefaciens_25.fna.gz	Bacillus_amyloliquefaciens_39.fna.gz	98.5785	1231	1335
Bacillus_amyloliquefaciens_25.fna.gz	Bacillus_amyloliquefaciens_49.fna.gz	98.4794	1273	1335
Bacillus_amyloliquefaciens_25.fna.gz	Bacillus_amyloliquefaciens_56.fna.gz	98.3963	1228	1335
Bacillus_amyloliquefaciens_25.fna.gz	Bacillus_amyloliquefaciens_45.fna.gz	98.1236	1281	1335
Bacillus_amyloliquefaciens_25.fna.gz	Bacillus_amyloliquefaciens_48.fna.gz	98.1036	1269	1335
Bacillus_amyloliquefaciens_25.fna.gz	Bacillus_amyloliquefaciens_24.fna.gz	98.0853	1259	1335
Bacillus_amyloliquefaciens_25.fna.gz	Bacillus_amyloliquefaciens_59.fna.gz	98.0545	1256	1335
Bacillus_amyloliquefaciens_25.fna.gz	Bacillus_amyloliquefaciens_60.fna.gz	98.0177	1238	1335
Bacillus_amyloliquefaciens_25.fna.gz	Bacillus_amyloliquefaciens_36.fna.gz	98.0145	1265	1335
Bacillus_amyloliquefaciens_25.fna.gz	Bacillus_amyloliquefaciens_42.fna.gz	97.9577	1253	1335
Bacillus_amyloliquefaciens_25.fna.gz	Bacillus_amyloliquefaciens_41.fna.gz	97.825	1234	1335
Bacillus_amyloliquefaciens_25.fna.gz	Bacillus_amyloliquefaciens_04.fna.gz	97.7703	1222	1335
Bacillus_amyloliquefaciens_25.fna.gz	Bacillus_amyloliquefaciens_16.fna.gz	97.5232	1196	1335
Bacillus_amyloliquefaciens_25.fna.gz	Bacillus_amyloliquefaciens_02.fna.gz	97.5191	1253	1335
Bacillus_amyloliquefaciens_25.fna.gz	Bacillus_amyloliquefaciens_33.fna.gz	97.5181	1230	1335
Bacillus_amyloliquefaciens_25.fna.gz	Bacillus_amyloliquefaciens_40.fna.gz	97.514	1266	1335
Bacillus_amyloliquefaciens_25.fna.gz	Bacillus_amyloliquefaciens_31.fna.gz	97.5122	1263	1335
Bacillus_amyloliquefaciens_25.fna.gz	Bacillus_amyloliquefaciens_20.fna.gz	97.493	1255	1335
Bacillus_amyloliquefaciens_25.fna.gz	Bacillus_amyloliquefaciens_18.fna.gz	97.4537	1230	1335
Bacillus_amyloliquefaciens_25.fna.gz	Bacillus_amyloliquefaciens_38.fna.gz	93.9593	1203	1335
Bacillus_amyloliquefaciens_25.fna.gz	Bacillus_amyloliquefaciens_01.fna.gz	93.9007	1159	1335
Bacillus_amyloliquefaciens_25.fna.gz	Bacillus_amyloliquefaciens_28.fna.gz	93.8994	1171	1335
Bacillus_amyloliquefaciens_25.fna.gz	Bacillus_amyloliquefaciens_57.fna.gz	93.883	1161	1335
Bacillus_amyloliquefaciens_25.fna.gz	Bacillus_amyloliquefaciens_51.fna.gz	93.8799	1218	1335
Bacillus_amyloliquefaciens_25.fna.gz	Bacillus_amyloliquefaciens_30.fna.gz	93.8425	1193	1335
Bacillus_amyloliquefaciens_25.fna.gz	Bacillus_amyloliquefaciens_29.fna.gz	93.8286	1161	1335
Bacillus_amyloliquefaciens_17.fna.gz	Bacillus_amyloliquefaciens_17.fna.gz	100	1298	1299
Bacillus_amyloliquefaciens_17.fna.gz	Bacillus_amyloliquefaciens_23.fna.gz	99.055	1269	1299
Bacillus_amyloliquefaciens_17.fna.gz	Bacillus_amyloliquefaciens_55.fna.gz	98.8696	1248	1299
Bacillus_amyloliquefaciens_17.fna.gz	Bacillus_amyloliquefaciens_25.fna.gz	98.8492	1265	1299
Bacillus_amyloliquefaciens_17.fna.gz	Bacillus_amyloliquefaciens_11.fna.gz	98.8149	1235	1299
Bacillus_amyloliquefaciens_17.fna.gz	Bacillus_amyloliquefaciens_39.fna.gz	98.371	1235	1299
Bacillus_amyloliquefaciens_17.fna.gz	Bacillus_amyloliquefaciens_56.fna.gz	98.3704	1219	1299
Bacillus_amyloliquefaciens_17.fna.gz	Bacillus_amyloliquefaciens_49.fna.gz	98.3563	1238	1299
Bacillus_amyloliquefaciens_17.fna.gz	Bacillus_amyloliquefaciens_48.fna.gz	98.0164	1222	1299
Bacillus_amyloliquefaciens_17.fna.gz	Bacillus_amyloliquefaciens_45.fna.gz	97.9993	1230	1299
Bacillus_amyloliquefaciens_17.fna.gz	Bacillus_amyloliquefaciens_24.fna.gz	97.9893	1227	1299
Bacillus_amyloliquefaciens_17.fna.gz	Bacillus_amyloliquefaciens_36.fna.gz	97.9731	1239	1299
Bacillus_amyloliquefaciens_17.fna.gz	Bacillus_amyloliquefaciens_59.fna.gz	97.9569	1227	1299
Bacillus_amyloliquefaciens_17.fna.gz	Bacillus_amyloliquefaciens_60.fna.gz	97.9138	1231	1299
Bacillus_amyloliquefaciens_17.fna.gz	Bacillus_amyloliquefaciens_42.fna.gz	97.8695	1242	1299
Bacillus_amyloliquefaciens_17.fna.gz	Bacillus_amyloliquefaciens_41.fna.gz	97.8095	1218	1299
Bacillus_amyloliquefaciens_17.fna.gz	Bacillus_amyloliquefaciens_04.fna.gz	97.8083	1214	1299
Bacillus_amyloliquefaciens_17.fna.gz	Bacillus_amyloliquefaciens_18.fna.gz	97.7775	1219	1299
Bacillus_amyloliquefaciens_17.fna.gz	Bacillus_amyloliquefaciens_20.fna.gz	97.7528	1227	1299
Bacillus_amyloliquefaciens_17.fna.gz	Bacillus_amyloliquefaciens_31.fna.gz	97.748	1214	1299
Bacillus_amyloliquefaciens_17.fna.gz	Bacillus_amyloliquefaciens_02.fna.gz	97.7238	1226	1299
Bacillus_amyloliquefaciens_17.fna.gz	Bacillus_amyloliquefaciens_16.fna.gz	97.7108	1183	1299
Bacillus_amyloliquefaciens_17.fna.gz	Bacillus_amyloliquefaciens_33.fna.gz	97.71	1230	1299
Bacillus_amyloliquefaciens_17.fna.gz	Bacillus_amyloliquefaciens_40.fna.gz	97.7048	1227	1299
Bacillus_amyloliquefaciens_17.fna.gz	Bacillus_amyloliquefaciens_28.fna.gz	93.9306	1162	1299
Bacillus_amyloliquefaciens_17.fna.gz	Bacillus_amyloliquefaciens_30.fna.gz	93.8869	1176	1299
Bacillus_amyloliquefaciens_17.fna.gz	Bacillus_amyloliquefaciens_51.fna.gz	93.8807	1174	1299
Bacillus_amyloliquefaciens_17.fna.gz	Bacillus_amyloliquefaciens_38.fna.gz	93.8636	1182	1299
Bacillus_amyloliquefaciens_17.fna.gz	Bacillus_amyloliquefaciens_01.fna.gz	93.8635	1161	1299
Bacillus_amyloliquefaciens_17.fna.gz	Bacillus_amyloliquefaciens_57.fna.gz	93.7972	1137	1299
Bacillus_amyloliquefaciens_17.fna.gz	Bacillus_amyloliquefaciens_29.fna.gz	93.7854	1140	1299
Bacillus_amyloliquefaciens_29.fna.gz	Bacillus_amyloliquefaciens_29.fna.gz	100	1226	1229
Bacillus_amyloliquefaciens_29.fna.gz	Bacillus_amyloliquefaciens_57.fna.gz	99.0158	1206	1229
Bacillus_amyloliquefaciens_29.fna.gz	Bacillus_amyloliquefaciens_28.fna.gz	97.8063	1143	1229
Bacillus_amyloliquefaciens_29.fna.gz	Bacillus_amyloliquefaciens_51.fna.gz	97.7905	1173	1229
Bacillus_amyloliquefaciens_29.fna.gz	Bacillus_amyloliquefaciens_30.fna.gz	97.7076	1159	1229
Bacillus_amyloliquefaciens_29.fna.gz	Bacillus_amyloliquefaciens_38.fna.gz	97.7039	1168	1229
Bacillus_amyloliquefaciens_29.fna.gz	Bacillus_amyloliquefaciens_01.fna.gz	97.6497	1161	1229
Bacillus_amyloliquefaciens_29.fna.gz	Bacillus_amyloliquefaciens_24.fna.gz	94.0276	1147	1229
Bacillus_amyloliquefaciens_29.fna.gz	Bacillus_amyloliquefaciens_45.fna.gz	94.014	1143	1229
Bacillus_amyloliquefaciens_29.fna.gz	Bacillus_amyloliquefaciens_55.fna.gz	94.0057	1160	1229
Bacillus_amyloliquefaciens_29.fna.gz	Bacillus_amyloliquefaciens_48.fna.gz	94.0002	1147	1229
Bacillus_amyloliquefaciens_29.fna.gz	Bacillus_amyloliquefaciens_23.fna.gz	93.994	1149	1229
Bacillus_amyloliquefaciens_29.fna.gz	Bacillus_amyloliquefaciens_39.fna.gz	93.9874	1128	1229
Bacillus_amyloliquefaciens_29.fna.gz	Bacillus_amyloliquefaciens_59.fna.gz	93.9784	1140	1229
Bacillus_amyloliquefaciens_29.fna.gz	Bacillus_amyloliquefaciens_41.fna.gz	93.9632	1143	1229
Bacillus_amyloliquefaciens_29.fna.gz	Bacillus_amyloliquefaciens_04.fna.gz	93.9548	1112	1229
Bacillus_amyloliquefaciens_29.fna.gz	Bacillus_amyloliquefaciens_42.fna.gz	93.9442	1129	1229
Bacillus_amyloliquefaciens_29.fna.gz	Bacillus_amyloliquefaciens_36.fna.gz	93.9382	1146	1229
Bacillus_amyloliquefaciens_29.fna.gz	Bacillus_amyloliquefaciens_49.fna.gz	93.9378	1143	1229
Bacillus_amyloliquefaciens_29.fna.gz	Bacillus_amyloliquefaciens_11.fna.gz	93.9256	1138	1229
Bacillus_amyloliquefaciens_29.fna.gz	Bacillus_amyloliquefaciens_25.fna.gz	93.9162	1147	1229
Bacillus_amyloliquefaciens_29.fna.gz	Bacillus_amyloliquefaciens_40.fna.gz	93.895	1152	1229
Bacillus_amyloliquefaciens_29.fna.gz	Bacillus_amyloliquefaciens_60.fna.gz	93.8913	1144	1229
Bacillus_amyloliquefaciens_29.fna.gz	Bacillus_amyloliquefaciens_02.fna.gz	93.8845	1142	1229
Bacillus_amyloliquefaciens_29.fna.gz	Bacillus_amyloliquefaciens_31.fna.gz	93.8788	1143	1229
Bacillus_amyloliquefaciens_29.fna.gz	Bacillus_amyloliquefaciens_33.fna.gz	93.8765	1147	1229
Bacillus_amyloliquefaciens_29.fna.gz	Bacillus_amyloliquefaciens_20.fna.gz	93.8689	1141	1229
Bacillus_amyloliquefaciens_29.fna.gz	Bacillus_amyloliquefaciens_17.fna.gz	93.8578	1123	1229
Bacillus_amyloliquefaciens_29.fna.gz	Bacillus_amyloliquefaciens_56.fna.gz	93.8485	1132	1229
Bacillus_amyloliquefaciens_29.fna.gz	Bacillus_amyloliquefaciens_16.fna.gz	93.83	1115	1229
Bacillus_amyloliquefaciens_29.fna.gz	Bacillus_amyloliquefaciens_18.fna.gz	93.8255	1142	1229
Bacillus_amyloliquefaciens_59.fna.gz	Bacillus_amyloliquefaciens_59.fna.gz	100	1321	1323
Bacillus_amyloliquefaciens_59.fna.gz	Bacillus_amyloliquefaciens_48.fna.gz	99.1839	1277	1323
Bacillus_amyloliquefaciens_59.fna.gz	Bacillus_amyloliquefaciens_45.fna.gz	99.1091	1280	1323
Bacillus_amyloliquefaciens_59.fna.gz	Bacillus_amyloliquefaciens_42.fna.gz	99.087	1268	1323
Bacillus_amyloliquefaciens_59.fna.gz	Bacillus_amyloliquefaciens_24.fna.gz	98.9473	1272	1323
Bacillus_amyloliquefaciens_59.fna.gz	Bacillus_amyloliquefaciens_36.fna.gz	98.8472	1281	1323
Bacillus_amyloliquefaciens_59.fna.gz	Bacillus_amyloliquefaciens_41.fna.gz	98.647	1230	1323
Bacillus_amyloliquefaciens_59.fna.gz	Bacillus_amyloliquefaciens_04.fna.gz	98.6282	1215	1323
Bacillus_amyloliquefaciens_59.fna.gz	Bacillus_amyloliquefaciens_60.fna.gz	98.1281	1241	1323
Bacillus_amyloliquefaciens_59.fna.gz	Bacillus_amyloliquefaciens_39.fna.gz	98.1208	1239	1323
Bacillus_amyloliquefaciens_59.fna.gz	Bacillus_amyloliquefaciens_23.fna.gz	98.0636	1245	1323
Bacillus_amyloliquefaciens_59.fna.gz	Bacillus_amyloliquefaciens_49.fna.gz	98.0439	1244	1323
Bacillus_amyloliquefaciens_59.fna.gz	Bacillus_amyloliquefaciens_25.fna.gz	98.042	1262	1323
Bacillus_amyloliquefaciens_59.fna.gz	Bacillus_amyloliquefaciens_56.fna.gz	98.0124	1208	1323
Bacillus_amyloliquefaciens_59.fna.gz	Bacillus_amyloliquefaciens_55.fna.gz	98.0082	1245	1323
Bacillus_amyloliquefaciens_59.fna.gz	Bacillus_amyloliquefaciens_17.fna.gz	97.9531	1228	1323
Bacillus_amyloliquefaciens_59.fna.gz	Bacillus_amyloliquefaciens_11.fna.gz	97.9312	1238	1323
Bacillus_amyloliquefaciens_59.fna.gz	Bacillus_amyloliquefaciens_40.fna.gz	97.624	1235	1323
Bacillus_amyloliquefaciens_59.fna.gz	Bacillus_amyloliquefaciens_02.fna.gz	97.5693	1230	1323
Bacillus_amyloliquefaciens_59.fna.gz	Bacillus_amyloliquefaciens_33.fna.gz	97.5282	1221	1323
Bacillus_amyloliquefaciens_59.fna.gz	Bacillus_amyloliquefaciens_20.fna.gz	97.5094	1227	1323
Bacillus_amyloliquefaciens_59.fna.gz	Bacillus_amyloliquefaciens_31.fna.gz	97.4983	1226	1323
Bacillus_amyloliquefaciens_59.fna.gz	Bacillus_amyloliquefaciens_18.fna.gz	97.4906	1213	1323
Bacillus_amyloliquefaciens_59.fna.gz	Bacillus_amyloliquefaciens_16.fna.gz	97.4372	1189	1323
Bacillus_amyloliquefaciens_59.fna.gz	Bacillus_amyloliquefaciens_29.fna.gz	93.9355	1142	1323
Bacillus_amyloliquefaciens_59.fna.gz	Bacillus_amyloliquefaciens_28.fna.gz	93.9267	1169	1323
Bacillus_amyloliquefaciens_59.fna.gz	Bacillus_amyloliquefaciens_51.fna.gz	93.903	1179	1323
Bacillus_amyloliquefaciens_59.fna.gz	Bacillus_amyloliquefaciens_30.fna.gz	93.8949	1175	1323
Bacillus_amyloliquefaciens_59.fna.gz	Bacillus_amyloliquefaciens_57.fna.gz	93.8921	1141	1323
Bacillus_amyloliquefaciens_59.fna.gz	Bacillus_amyloliquefaciens_38.fna.gz	93.8818	1185	1323
Bacillus_amyloliquefaciens_59.fna.gz	Bacillus_amyloliquefaciens_01.fna.gz	93.8041	1166	1323
Bacillus_amyloliquefaciens_60.fna.gz	Bacillus_amyloliquefaciens_60.fna.gz	100	1274	1275
Bacillus_amyloliquefaciens_60.fna.gz	Bacillus_amyloliquefaciens_39.fna.gz	98.2438	1227	1275
Bacillus_amyloliquefaciens_60.fna.gz	Bacillus_amyloliquefaciens_24.fna.gz	98.1842	1229	1275
Bacillus_amyloliquefaciens_60.fna.gz	Bacillus_amyloliquefaciens_59.fna.gz	98.1833	1229	1275
Bacillus_amyloliquefaciens_60.fna.gz	Bacillus_amyloliquefaciens_49.fna.gz	98.1653	1234	1275
Bacillus_amyloliquefaciens_60.fna.gz	Bacillus_amyloliquefaciens_48.fna.gz	98.1256	1235	1275
Bacillus_amyloliquefaciens_60.fna.gz	Bacillus_amyloliquefaciens_56.fna.gz	98.1112	1211	1275
Bacillus_amyloliquefaciens_60.fna.gz	Bacillus_amyloliquefaciens_45.fna.gz	98.1079	1239	1275
Bacillus_amyloliquefaciens_60.fna.gz	Bacillus_amyloliquefaciens_55.fna.gz	98.0978	1227	1275
Bacillus_amyloliquefaciens_60.fna.gz	Bacillus_amyloliquefaciens_25.fna.gz	98.066	1239	1275
Bacillus_amyloliquefaciens_60.fna.gz	Bacillus_amyloliquefaciens_11.fna.gz	98.0499	1224	1275
Bacillus_amyloliquefaciens_60.fna.gz	Bacillus_amyloliquefaciens_42.fna.gz	98.0441	1230	1275
Bacillus_amyloliquefaciens_60.fna.gz	Bacillus_amyloliquefaciens_36.fna.gz	98.0247	1235	1275
Bacillus_amyloliquefaciens_60.fna.gz	Bacillus_amyloliquefaciens_23.fna.gz	98.0082	1227	1275
Bacillus_amyloliquefaciens_60.fna.gz	Bacillus_amyloliquefaciens_41.fna.gz	97.9225	1200	1275
Bacillus_amyloliquefaciens_60.fna.gz	Bacillus_amyloliquefaciens_17.fna.gz	97.9068	1222	1275
Bacillus_amyloliquefaciens_60.fna.gz	Bacillus_amyloliquefaciens_04.fna.gz	97.8836	1200	1275
Bacillus_amyloliquefaciens_60.fna.gz	Bacillus_amyloliquefaciens_40.fna.gz	97.5916	1232	1275
Bacillus_amyloliquefaciens_60.fna.gz	Bacillus_amyloliquefaciens_31.fna.gz	97.5194	1221	1275
Bacillus_amyloliquefaciens_60.fna.gz	Bacillus_amyloliquefaciens_02.fna.gz	97.5125	1225	1275
Bacillus_amyloliquefaciens_60.fna.gz	Bacillus_amyloliquefaciens_20.fna.gz	97.4966	1231	1275
Bacillus_amyloliquefaciens_60.fna.gz	Bacillus_amyloliquefaciens_33.fna.gz	97.4792	1224	1275
Bacillus_amyloliquefaciens_60.fna.gz	Bacillus_amyloliquefaciens_18.fna.gz	97.4643	1203	1275
Bacillus_amyloliquefaciens_60.fna.gz	Bacillus_amyloliquefaciens_16.fna.gz	97.4365	1196	1275
Bacillus_amyloliquefaciens_60.fna.gz	Bacillus_amyloliquefaciens_29.fna.gz	93.9073	1144	1275
Bacillus_amyloliquefaciens_60.fna.gz	Bacillus_amyloliquefaciens_30.fna.gz	93.8693	1176	1275
Bacillus_amyloliquefaciens_60.fna.gz	Bacillus_amyloliquefaciens_28.fna.gz	93.867	1163	1275
Bacillus_amyloliquefaciens_60.fna.gz	Bacillus_amyloliquefaciens_57.fna.gz	93.8486	1146	1275
Bacillus_amyloliquefaciens_60.fna.gz	Bacillus_amyloliquefaciens_38.fna.gz	93.8267	1190	1275
Bacillus_amyloliquefaciens_60.fna.gz	Bacillus_amyloliquefaciens_51.fna.gz	93.7998	1190	1275
Bacillus_amyloliquefaciens_60.fna.gz	Bacillus_amyloliquefaciens_01.fna.gz	93.7922	1151	1275
Bacillus_amyloliquefaciens_18.fna.gz	Bacillus_amyloliquefaciens_18.fna.gz	100	1310	1312
Bacillus_amyloliquefaciens_18.fna.gz	Bacillus_amyloliquefaciens_02.fna.gz	99.248	1227	1312
Bacillus_amyloliquefaciens_18.fna.gz	Bacillus_amyloliquefaciens_16.fna.gz	99.2297	1214	1312
Bacillus_amyloliquefaciens_18.fna.gz	Bacillus_amyloliquefaciens_33.fna.gz	99.1795	1265	1312
Bacillus_amyloliquefaciens_18.fna.gz	Bacillus_amyloliquefaciens_20.fna.gz	99.154	1233	1312
Bacillus_amyloliquefaciens_18.fna.gz	Bacillus_amyloliquefaciens_31.fna.gz	99.1367	1234	1312
Bacillus_amyloliquefaciens_18.fna.gz	Bacillus_amyloliquefaciens_40.fna.gz	98.3672	1219	1312
Bacillus_amyloliquefaciens_18.fna.gz	Bacillus_amyloliquefaciens_17.fna.gz	97.7425	1225	1312
Bacillus_amyloliquefaciens_18.fna.gz	Bacillus_amyloliquefaciens_23.fna.gz	97.6082	1236	1312
Bacillus_amyloliquefaciens_18.fna.gz	Bacillus_amyloliquefaciens_04.fna.gz	97.6073	1188	1312
Bacillus_amyloliquefaciens_18.fna.gz	Bacillus_amyloliquefaciens_41.fna.gz	97.5869	1210	1312
Bacillus_amyloliquefaciens_18.fna.gz	Bacillus_amyloliquefaciens_59.fna.gz	97.5272	1201	1312
Bacillus_amyloliquefaciens_18.fna.gz	Bacillus_amyloliquefaciens_56.fna.gz	97.526	1205	1312
Bacillus_amyloliquefaciens_18.fna.gz	Bacillus_amyloliquefaciens_11.fna.gz	97.5079	1219	1312
Bacillus_amyloliquefaciens_18.fna.gz	Bacillus_amyloliquefaciens_39.fna.gz	97.5068	1208	1312
Bacillus_amyloliquefaciens_18.fna.gz	Bacillus_amyloliquefaciens_48.fna.gz	97.5038	1207	1312
Bacillus_amyloliquefaciens_18.fna.gz	Bacillus_amyloliquefaciens_45.fna.gz	97.5029	1211	1312
Bacillus_amyloliquefaciens_18.fna.gz	Bacillus_amyloliquefaciens_36.fna.gz	97.4983	1226	1312
Bacillus_amyloliquefaciens_18.fna.gz	Bacillus_amyloliquefaciens_24.fna.gz	97.4868	1216	1312
Bacillus_amyloliquefaciens_18.fna.gz	Bacillus_amyloliquefaciens_60.fna.gz	97.4778	1215	1312
Bacillus_amyloliquefaciens_18.fna.gz	Bacillus_amyloliquefaciens_25.fna.gz	97.4262	1227	1312
Bacillus_amyloliquefaciens_18.fna.gz	Bacillus_amyloliquefaciens_55.fna.gz	97.4256	1262	1312
Bacillus_amyloliquefaciens_18.fna.gz	Bacillus_amyloliquefaciens_49.fna.gz	97.3917	1255	1312
Bacillus_amyloliquefaciens_18.fna.gz	Bacillus_amyloliquefaciens_42.fna.gz	97.3515	1245	1312
Bacillus_amyloliquefaciens_18.fna.gz	Bacillus_amyloliquefaciens_28.fna.gz	93.8201	1156	1312
Bacillus_amyloliquefaciens_18.fna.gz	Bacillus_amyloliquefaciens_01.fna.gz	93.8111	1150	1312
Bacillus_amyloliquefaciens_18.fna.gz	Bacillus_amyloliquefaciens_57.fna.gz	93.7978	1145	1312
Bacillus_amyloliquefaciens_18.fna.gz	Bacillus_amyloliquefaciens_29.fna.gz	93.7897	1150	1312
Bacillus_amyloliquefaciens_18.fna.gz	Bacillus_amyloliquefaciens_51.fna.gz	93.7829	1172	1312
Bacillus_amyloliquefaciens_18.fna.gz	Bacillus_amyloliquefaciens_38.fna.gz	93.7324	1202	1312
Bacillus_amyloliquefaciens_18.fna.gz	Bacillus_amyloliquefaciens_30.fna.gz	93.6969	1172	1312
Bacillus_amyloliquefaciens_36.fna.gz	Bacillus_amyloliquefaciens_36.fna.gz	100	1344	1347
Bacillus_amyloliquefaciens_36.fna.gz	Bacillus_amyloliquefaciens_42.fna.gz	99.0371	1277	1347
Bacillus_amyloliquefaciens_36.fna.gz	Bacillus_amyloliquefaciens_48.fna.gz	98.959	1284	1347
Bacillus_amyloliquefaciens_36.fna.gz	Bacillus_amyloliquefaciens_59.fna.gz	98.9223	1272	1347
Bacillus_amyloliquefaciens_36.fna.gz	Bacillus_amyloliquefaciens_45.fna.gz	98.9092	1289	1347
Bacillus_amyloliquefaciens_36.fna.gz	Bacillus_amyloliquefaciens_24.fna.gz	98.7781	1278	1347
Bacillus_amyloliquefaciens_36.fna.gz	Bacillus_amyloliquefaciens_04.fna.gz	98.5719	1228	1347
Bacillus_amyloliquefaciens_36.fna.gz	Bacillus_amyloliquefaciens_41.fna.gz	98.5046	1258	1347
Bacillus_amyloliquefaciens_36.fna.gz	Bacillus_amyloliquefaciens_60.fna.gz	98.0614	1228	1347
Bacillus_amyloliquefaciens_36.fna.gz	Bacillus_amyloliquefaciens_23.fna.gz	98.0567	1261	1347
Bacillus_amyloliquefaciens_36.fna.gz	Bacillus_amyloliquefaciens_39.fna.gz	98.0329	1232	1347
Bacillus_amyloliquefaciens_36.fna.gz	Bacillus_amyloliquefaciens_25.fna.gz	98.028	1259	1347
Bacillus_amyloliquefaciens_36.fna.gz	Bacillus_amyloliquefaciens_56.fna.gz	97.9893	1217	1347
Bacillus_amyloliquefaciens_36.fna.gz	Bacillus_amyloliquefaciens_55.fna.gz	97.9644	1258	1347
Bacillus_amyloliquefaciens_36.fna.gz	Bacillus_amyloliquefaciens_49.fna.gz	97.9533	1242	1347
Bacillus_amyloliquefaciens_36.fna.gz	Bacillus_amyloliquefaciens_17.fna.gz	97.9435	1233	1347
Bacillus_amyloliquefaciens_36.fna.gz	Bacillus_amyloliquefaciens_11.fna.gz	97.9033	1227	1347
Bacillus_amyloliquefaciens_36.fna.gz	Bacillus_amyloliquefaciens_40.fna.gz	97.6242	1262	1347
Bacillus_amyloliquefaciens_36.fna.gz	Bacillus_amyloliquefaciens_16.fna.gz	97.5428	1200	1347
Bacillus_amyloliquefaciens_36.fna.gz	Bacillus_amyloliquefaciens_31.fna.gz	97.5285	1243	1347
Bacillus_amyloliquefaciens_36.fna.gz	Bacillus_amyloliquefaciens_02.fna.gz	97.5248	1244	1347
Bacillus_amyloliquefaciens_36.fna.gz	Bacillus_amyloliquefaciens_20.fna.gz	97.5105	1243	1347
Bacillus_amyloliquefaciens_36.fna.gz	Bacillus_amyloliquefaciens_33.fna.gz	97.5059	1228	1347
Bacillus_amyloliquefaciens_36.fna.gz	Bacillus_amyloliquefaciens_18.fna.gz	97.4938	1229	1347
Bacillus_amyloliquefaciens_36.fna.gz	Bacillus_amyloliquefaciens_01.fna.gz	93.9657	1166	1347
Bacillus_amyloliquefaciens_36.fna.gz	Bacillus_amyloliquefaciens_51.fna.gz	93.9439	1188	1347
Bacillus_amyloliquefaciens_36.fna.gz	Bacillus_amyloliquefaciens_57.fna.gz	93.9216	1156	1347
Bacillus_amyloliquefaciens_36.fna.gz	Bacillus_amyloliquefaciens_38.fna.gz	93.8728	1205	1347
Bacillus_amyloliquefaciens_36.fna.gz	Bacillus_amyloliquefaciens_29.fna.gz	93.8678	1146	1347
Bacillus_amyloliquefaciens_36.fna.gz	Bacillus_amyloliquefaciens_28.fna.gz	93.8569	1170	1347
Bacillus_amyloliquefaciens_36.fna.gz	Bacillus_amyloliquefaciens_30.fna.gz	93.8247	1179	1347
Bacillus_amyloliquefaciens_01.fna.gz	Bacillus_amyloliquefaciens_01.fna.gz	100	1355	1361
Bacillus_amyloliquefaciens_01.fna.gz	Bacillus_amyloliquefaciens_51.fna.gz	98.4232	1191	1361
Bacillus_amyloliquefaciens_01.fna.gz	Bacillus_amyloliquefaciens_28.fna.gz	98.2444	1174	1361
Bacillus_amyloliquefaciens_01.fna.gz	Bacillus_amyloliquefaciens_38.fna.gz	98.1831	1206	1361
Bacillus_amyloliquefaciens_01.fna.gz	Bacillus_amyloliquefaciens_30.fna.gz	98.1366	1211	1361
Bacillus_amyloliquefaciens_01.fna.gz	Bacillus_amyloliquefaciens_29.fna.gz	97.5978	1161	1361
Bacillus_amyloliquefaciens_01.fna.gz	Bacillus_amyloliquefaciens_57.fna.gz	97.3988	1186	1361
Bacillus_amyloliquefaciens_01.fna.gz	Bacillus_amyloliquefaciens_04.fna.gz	94.0658	1183	1361
Bacillus_amyloliquefaciens_01.fna.gz	Bacillus_amyloliquefaciens_41.fna.gz	94.029	1169	1361
Bacillus_amyloliquefaciens_01.fna.gz	Bacillus_amyloliquefaciens_24.fna.gz	93.978	1180	1361
Bacillus_amyloliquefaciens_01.fna.gz	Bacillus_amyloliquefaciens_48.fna.gz	93.9733	1162	1361
Bacillus_amyloliquefaciens_01.fna.gz	Bacillus_amyloliquefaciens_23.fna.gz	93.9578	1177	1361
Bacillus_amyloliquefaciens_01.fna.gz	Bacillus_amyloliquefaciens_36.fna.gz	93.9343	1170	1361
Bacillus_amyloliquefaciens_01.fna.gz	Bacillus_amyloliquefaciens_40.fna.gz	93.9343	1165	1361
Bacillus_amyloliquefaciens_01.fna.gz	Bacillus_amyloliquefaciens_02.fna.gz	93.9125	1181	1361
Bacillus_amyloliquefaciens_01.fna.gz	Bacillus_amyloliquefaciens_45.fna.gz	93.893	1162	1361
Bacillus_amyloliquefaciens_01.fna.gz	Bacillus_amyloliquefaciens_25.fna.gz	93.8904	1169	1361
Bacillus_amyloliquefaciens_01.fna.gz	Bacillus_amyloliquefaciens_56.fna.gz	93.8826	1175	1361
Bacillus_amyloliquefaciens_01.fna.gz	Bacillus_amyloliquefaciens_17.fna.gz	93.8721	1154	1361
Bacillus_amyloliquefaciens_01.fna.gz	Bacillus_amyloliquefaciens_59.fna.gz	93.8646	1155	1361
Bacillus_amyloliquefaciens_01.fna.gz	Bacillus_amyloliquefaciens_55.fna.gz	93.8573	1183	1361
Bacillus_amyloliquefaciens_01.fna.gz	Bacillus_amyloliquefaciens_11.fna.gz	93.8498	1154	1361
Bacillus_amyloliquefaciens_01.fna.gz	Bacillus_amyloliquefaciens_20.fna.gz	93.8413	1153	1361
Bacillus_amyloliquefaciens_01.fna.gz	Bacillus_amyloliquefaciens_49.fna.gz	93.84	1176	1361
Bacillus_amyloliquefaciens_01.fna.gz	Bacillus_amyloliquefaciens_39.fna.gz	93.8397	1170	1361
Bacillus_amyloliquefaciens_01.fna.gz	Bacillus_amyloliquefaciens_31.fna.gz	93.832	1170	1361
Bacillus_amyloliquefaciens_01.fna.gz	Bacillus_amyloliquefaciens_60.fna.gz	93.822	1149	1361
Bacillus_amyloliquefaciens_01.fna.gz	Bacillus_amyloliquefaciens_42.fna.gz	93.8108	1161	1361
Bacillus_amyloliquefaciens_01.fna.gz	Bacillus_amyloliquefaciens_18.fna.gz	93.7771	1147	1361
Bacillus_amyloliquefaciens_01.fna.gz	Bacillus_amyloliquefaciens_16.fna.gz	93.7673	1132	1361
Bacillus_amyloliquefaciens_01.fna.gz	Bacillus_amyloliquefaciens_33.fna.gz	93.7389	1169	1361
Bacillus_amyloliquefaciens_31.fna.gz	Bacillus_amyloliquefaciens_31.fna.gz	100	1313	1319
Bacillus_amyloliquefaciens_31.fna.gz	Bacillus_amyloliquefaciens_20.fna.gz	99.2485	1259	1319
Bacillus_amyloliquefaciens_31.fna.gz	Bacillus_amyloliquefaciens_16.fna.gz	99.1798	1202	1319
Bacillus_amyloliquefaciens_31.fna.gz	Bacillus_amyloliquefaciens_33.fna.gz	99.1465	1236	1319
Bacillus_amyloliquefaciens_31.fna.gz	Bacillus_amyloliquefaciens_18.fna.gz	99.1377	1228	1319
Bacillus_amyloliquefaciens_31.fna.gz	Bacillus_amyloliquefaciens_02.fna.gz	99.1237	1249	1319
Bacillus_amyloliquefaciens_31.fna.gz	Bacillus_amyloliquefaciens_40.fna.gz	98.5007	1256	1319
Bacillus_amyloliquefaciens_31.fna.gz	Bacillus_amyloliquefaciens_17.fna.gz	97.7104	1215	1319
Bacillus_amyloliquefaciens_31.fna.gz	Bacillus_amyloliquefaciens_41.fna.gz	97.5791	1237	1319
Bacillus_amyloliquefaciens_31.fna.gz	Bacillus_amyloliquefaciens_11.fna.gz	97.5653	1220	1319
Bacillus_amyloliquefaciens_31.fna.gz	Bacillus_amyloliquefaciens_45.fna.gz	97.5652	1245	1319
Bacillus_amyloliquefaciens_31.fna.gz	Bacillus_amyloliquefaciens_55.fna.gz	97.5547	1245	1319
Bacillus_amyloliquefaciens_31.fna.gz	Bacillus_amyloliquefaciens_36.fna.gz	97.5534	1239	1319
Bacillus_amyloliquefaciens_31.fna.gz	Bacillus_amyloliquefaciens_24.fna.gz	97.546	1235	1319
Bacillus_amyloliquefaciens_31.fna.gz	Bacillus_amyloliquefaciens_39.fna.gz	97.5359	1221	1319
Bacillus_amyloliquefaciens_31.fna.gz	Bacillus_amyloliquefaciens_59.fna.gz	97.5311	1219	1319
Bacillus_amyloliquefaciens_31.fna.gz	Bacillus_amyloliquefaciens_48.fna.gz	97.5224	1241	1319
Bacillus_amyloliquefaciens_31.fna.gz	Bacillus_amyloliquefaciens_25.fna.gz	97.5176	1257	1319
Bacillus_amyloliquefaciens_31.fna.gz	Bacillus_amyloliquefaciens_60.fna.gz	97.4985	1224	1319
Bacillus_amyloliquefaciens_31.fna.gz	Bacillus_amyloliquefaciens_49.fna.gz	97.4966	1259	1319
Bacillus_amyloliquefaciens_31.fna.gz	Bacillus_amyloliquefaciens_23.fna.gz	97.4707	1244	1319
Bacillus_amyloliquefaciens_31.fna.gz	Bacillus_amyloliquefaciens_04.fna.gz	97.4707	1212	1319
Bacillus_amyloliquefaciens_31.fna.gz	Bacillus_amyloliquefaciens_56.fna.gz	97.4095	1221	1319
Bacillus_amyloliquefaciens_31.fna.gz	Bacillus_amyloliquefaciens_42.fna.gz	97.4034	1236	1319
Bacillus_amyloliquefaciens_31.fna.gz	Bacillus_amyloliquefaciens_51.fna.gz	93.9163	1202	1319
Bacillus_amyloliquefaciens_31.fna.gz	Bacillus_amyloliquefaciens_57.fna.gz	93.844	1162	1319
Bacillus_amyloliquefaciens_31.fna.gz	Bacillus_amyloliquefaciens_01.fna.gz	93.8287	1162	1319
Bacillus_amyloliquefaciens_31.fna.gz	Bacillus_amyloliquefaciens_28.fna.gz	93.8242	1168	1319
Bacillus_amyloliquefaciens_31.fna.gz	Bacillus_amyloliquefaciens_38.fna.gz	93.8242	1197	1319
Bacillus_amyloliquefaciens_31.fna.gz	Bacillus_amyloliquefaciens_29.fna.gz	93.8125	1134	1319
Bacillus_amyloliquefaciens_31.fna.gz	Bacillus_amyloliquefaciens_30.fna.gz	93.7647	1189	1319
Bacillus_amyloliquefaciens_33.fna.gz	Bacillus_amyloliquefaciens_33.fna.gz	100	1329	1330
Bacillus_amyloliquefaciens_33.fna.gz	Bacillus_amyloliquefaciens_02.fna.gz	99.3037	1243	1330
Bacillus_amyloliquefaciens_33.fna.gz	Bacillus_amyloliquefaciens_16.fna.gz	99.2714	1223	1330
Bacillus_amyloliquefaciens_33.fna.gz	Bacillus_amyloliquefaciens_18.fna.gz	99.207	1263	1330
Bacillus_amyloliquefaciens_33.fna.gz	Bacillus_amyloliquefaciens_31.fna.gz	99.1751	1230	1330
Bacillus_amyloliquefaciens_33.fna.gz	Bacillus_amyloliquefaciens_20.fna.gz	99.1689	1237	1330
Bacillus_amyloliquefaciens_33.fna.gz	Bacillus_amyloliquefaciens_40.fna.gz	98.4185	1233	1330
Bacillus_amyloliquefaciens_33.fna.gz	Bacillus_amyloliquefaciens_17.fna.gz	97.7419	1224	1330
Bacillus_amyloliquefaciens_33.fna.gz	Bacillus_amyloliquefaciens_41.fna.gz	97.5968	1208	1330
Bacillus_amyloliquefaciens_33.fna.gz	Bacillus_amyloliquefaciens_59.fna.gz	97.5857	1219	1330
Bacillus_amyloliquefaciens_33.fna.gz	Bacillus_amyloliquefaciens_04.fna.gz	97.5793	1205	1330
Bacillus_amyloliquefaciens_33.fna.gz	Bacillus_amyloliquefaciens_24.fna.gz	97.5561	1218	1330
Bacillus_amyloliquefaciens_33.fna.gz	Bacillus_amyloliquefaciens_11.fna.gz	97.5459	1231	1330
Bacillus_amyloliquefaciens_33.fna.gz	Bacillus_amyloliquefaciens_48.fna.gz	97.5404	1225	1330
Bacillus_amyloliquefaciens_33.fna.gz	Bacillus_amyloliquefaciens_45.fna.gz	97.531	1222	1330
Bacillus_amyloliquefaciens_33.fna.gz	Bacillus_amyloliquefaciens_39.fna.gz	97.5243	1227	1330
Bacillus_amyloliquefaciens_33.fna.gz	Bacillus_amyloliquefaciens_25.fna.gz	97.5123	1235	1330
Bacillus_amyloliquefaciens_33.fna.gz	Bacillus_amyloliquefaciens_36.fna.gz	97.5105	1223	1330
Bacillus_amyloliquefaciens_33.fna.gz	Bacillus_amyloliquefaciens_23.fna.gz	97.4982	1245	1330
Bacillus_amyloliquefaciens_33.fna.gz	Bacillus_amyloliquefaciens_55.fna.gz	97.4746	1272	1330
Bacillus_amyloliquefaciens_33.fna.gz	Bacillus_amyloliquefaciens_60.fna.gz	97.4729	1235	1330
Bacillus_amyloliquefaciens_33.fna.gz	Bacillus_amyloliquefaciens_56.fna.gz	97.439	1218	1330
Bacillus_amyloliquefaciens_33.fna.gz	Bacillus_amyloliquefaciens_42.fna.gz	97.3885	1250	1330
Bacillus_amyloliquefaciens_33.fna.gz	Bacillus_amyloliquefaciens_49.fna.gz	97.3757	1274	1330
Bacillus_amyloliquefaciens_33.fna.gz	Bacillus_amyloliquefaciens_28.fna.gz	93.8871	1154	1330
Bacillus_amyloliquefaciens_33.fna.gz	Bacillus_amyloliquefaciens_51.fna.gz	93.8407	1183	1330
Bacillus_amyloliquefaciens_33.fna.gz	Bacillus_amyloliquefaciens_30.fna.gz	93.8339	1180	1330
Bacillus_amyloliquefaciens_33.fna.gz	Bacillus_amyloliquefaciens_29.fna.gz	93.778	1159	1330
Bacillus_amyloliquefaciens_33.fna.gz	Bacillus_amyloliquefaciens_38.fna.gz	93.7729	1218	1330
Bacillus_amyloliquefaciens_33.fna.gz	Bacillus_amyloliquefaciens_57.fna.gz	93.772	1158	1330
Bacillus_amyloliquefaciens_33.fna.gz	Bacillus_amyloliquefaciens_01.fna.gz	93.7521	1166	1330
Bacillus_amyloliquefaciens_20.fna.gz	Bacillus_amyloliquefaciens_20.fna.gz	100	1323	1326
Bacillus_amyloliquefaciens_20.fna.gz	Bacillus_amyloliquefaciens_02.fna.gz	99.283	1250	1326
Bacillus_amyloliquefaciens_20.fna.gz	Bacillus_amyloliquefaciens_31.fna.gz	99.2135	1266	1326
Bacillus_amyloliquefaciens_20.fna.gz	Bacillus_amyloliquefaciens_33.fna.gz	99.2029	1233	1326
Bacillus_amyloliquefaciens_20.fna.gz	Bacillus_amyloliquefaciens_18.fna.gz	99.1748	1227	1326
Bacillus_amyloliquefaciens_20.fna.gz	Bacillus_amyloliquefaciens_16.fna.gz	99.1108	1199	1326
Bacillus_amyloliquefaciens_20.fna.gz	Bacillus_amyloliquefaciens_40.fna.gz	98.5165	1258	1326
Bacillus_amyloliquefaciens_20.fna.gz	Bacillus_amyloliquefaciens_17.fna.gz	97.6807	1226	1326
Bacillus_amyloliquefaciens_20.fna.gz	Bacillus_amyloliquefaciens_41.fna.gz	97.5581	1225	1326
Bacillus_amyloliquefaciens_20.fna.gz	Bacillus_amyloliquefaciens_39.fna.gz	97.5526	1222	1326
Bacillus_amyloliquefaciens_20.fna.gz	Bacillus_amyloliquefaciens_24.fna.gz	97.5411	1247	1326
Bacillus_amyloliquefaciens_20.fna.gz	Bacillus_amyloliquefaciens_25.fna.gz	97.5307	1245	1326
Bacillus_amyloliquefaciens_20.fna.gz	Bacillus_amyloliquefaciens_55.fna.gz	97.5152	1253	1326
Bacillus_amyloliquefaciens_20.fna.gz	Bacillus_amyloliquefaciens_59.fna.gz	97.5108	1229	1326
Bacillus_amyloliquefaciens_20.fna.gz	Bacillus_amyloliquefaciens_11.fna.gz	97.5055	1226	1326
Bacillus_amyloliquefaciens_20.fna.gz	Bacillus_amyloliquefaciens_48.fna.gz	97.4953	1247	1326
Bacillus_amyloliquefaciens_20.fna.gz	Bacillus_amyloliquefaciens_04.fna.gz	97.4936	1203	1326
Bacillus_amyloliquefaciens_20.fna.gz	Bacillus_amyloliquefaciens_49.fna.gz	97.4912	1242	1326
Bacillus_amyloliquefaciens_20.fna.gz	Bacillus_amyloliquefaciens_36.fna.gz	97.4882	1237	1326
Bacillus_amyloliquefaciens_20.fna.gz	Bacillus_amyloliquefaciens_45.fna.gz	97.4852	1248	1326
Bacillus_amyloliquefaciens_20.fna.gz	Bacillus_amyloliquefaciens_60.fna.gz	97.4729	1236	1326
Bacillus_amyloliquefaciens_20.fna.gz	Bacillus_amyloliquefaciens_23.fna.gz	97.4573	1241	1326
Bacillus_amyloliquefaciens_20.fna.gz	Bacillus_amyloliquefaciens_56.fna.gz	97.4016	1215	1326
Bacillus_amyloliquefaciens_20.fna.gz	Bacillus_amyloliquefaciens_42.fna.gz	97.3995	1234	1326
Bacillus_amyloliquefaciens_20.fna.gz	Bacillus_amyloliquefaciens_51.fna.gz	93.8947	1196	1326
Bacillus_amyloliquefaciens_20.fna.gz	Bacillus_amyloliquefaciens_38.fna.gz	93.8604	1197	1326
Bacillus_amyloliquefaciens_20.fna.gz	Bacillus_amyloliquefaciens_28.fna.gz	93.8368	1175	1326
Bacillus_amyloliquefaciens_20.fna.gz	Bacillus_amyloliquefaciens_57.fna.gz	93.8325	1143	1326
Bacillus_amyloliquefaciens_20.fna.gz	Bacillus_amyloliquefaciens_30.fna.gz	93.8132	1178	1326
Bacillus_amyloliquefaciens_20.fna.gz	Bacillus_amyloliquefaciens_01.fna.gz	93.8074	1166	1326
Bacillus_amyloliquefaciens_20.fna.gz	Bacillus_amyloliquefaciens_29.fna.gz	93.7966	1148	1326
Bacillus_amyloliquefaciens_23.fna.gz	Bacillus_amyloliquefaciens_23.fna.gz	100	1340	1344
Bacillus_amyloliquefaciens_23.fna.gz	Bacillus_amyloliquefaciens_55.fna.gz	99.0315	1287	1344
Bacillus_amyloliquefaciens_23.fna.gz	Bacillus_amyloliquefaciens_25.fna.gz	99.0073	1277	1344
Bacillus_amyloliquefaciens_23.fna.gz	Bacillus_amyloliquefaciens_17.fna.gz	98.9798	1275	1344
Bacillus_amyloliquefaciens_23.fna.gz	Bacillus_amyloliquefaciens_11.fna.gz	98.9321	1255	1344
Bacillus_amyloliquefaciens_23.fna.gz	Bacillus_amyloliquefaciens_49.fna.gz	98.4978	1253	1344
Bacillus_amyloliquefaciens_23.fna.gz	Bacillus_amyloliquefaciens_39.fna.gz	98.4908	1229	1344
Bacillus_amyloliquefaciens_23.fna.gz	Bacillus_amyloliquefaciens_56.fna.gz	98.4697	1228	1344
Bacillus_amyloliquefaciens_23.fna.gz	Bacillus_amyloliquefaciens_45.fna.gz	98.1254	1251	1344
Bacillus_amyloliquefaciens_23.fna.gz	Bacillus_amyloliquefaciens_36.fna.gz	98.0887	1260	1344
Bacillus_amyloliquefaciens_23.fna.gz	Bacillus_amyloliquefaciens_24.fna.gz	98.0884	1246	1344
Bacillus_amyloliquefaciens_23.fna.gz	Bacillus_amyloliquefaciens_59.fna.gz	98.0726	1236	1344
Bacillus_amyloliquefaciens_23.fna.gz	Bacillus_amyloliquefaciens_48.fna.gz	98.0703	1246	1344
Bacillus_amyloliquefaciens_23.fna.gz	Bacillus_amyloliquefaciens_42.fna.gz	98.0299	1243	1344
Bacillus_amyloliquefaciens_23.fna.gz	Bacillus_amyloliquefaciens_60.fna.gz	97.9589	1243	1344
Bacillus_amyloliquefaciens_23.fna.gz	Bacillus_amyloliquefaciens_41.fna.gz	97.8985	1240	1344
Bacillus_amyloliquefaciens_23.fna.gz	Bacillus_amyloliquefaciens_04.fna.gz	97.8822	1214	1344
Bacillus_amyloliquefaciens_23.fna.gz	Bacillus_amyloliquefaciens_02.fna.gz	97.514	1239	1344
Bacillus_amyloliquefaciens_23.fna.gz	Bacillus_amyloliquefaciens_18.fna.gz	97.5066	1245	1344
Bacillus_amyloliquefaciens_23.fna.gz	Bacillus_amyloliquefaciens_33.fna.gz	97.5044	1248	1344
Bacillus_amyloliquefaciens_23.fna.gz	Bacillus_amyloliquefaciens_40.fna.gz	97.473	1244	1344
Bacillus_amyloliquefaciens_23.fna.gz	Bacillus_amyloliquefaciens_31.fna.gz	97.4593	1243	1344
Bacillus_amyloliquefaciens_23.fna.gz	Bacillus_amyloliquefaciens_16.fna.gz	97.4102	1211	1344
Bacillus_amyloliquefaciens_23.fna.gz	Bacillus_amyloliquefaciens_20.fna.gz	97.4026	1247	1344
Bacillus_amyloliquefaciens_23.fna.gz	Bacillus_amyloliquefaciens_01.fna.gz	93.9202	1170	1344
Bacillus_amyloliquefaciens_23.fna.gz	Bacillus_amyloliquefaciens_38.fna.gz	93.9117	1199	1344
Bacillus_amyloliquefaciens_23.fna.gz	Bacillus_amyloliquefaciens_57.fna.gz	93.8759	1168	1344
Bacillus_amyloliquefaciens_23.fna.gz	Bacillus_amyloliquefaciens_28.fna.gz	93.8713	1169	1344
Bacillus_amyloliquefaciens_23.fna.gz	Bacillus_amyloliquefaciens_29.fna.gz	93.8598	1163	1344
Bacillus_amyloliquefaciens_23.fna.gz	Bacillus_amyloliquefaciens_51.fna.gz	93.8171	1197	1344
Bacillus_amyloliquefaciens_23.fna.gz	Bacillus_amyloliquefaciens_30.fna.gz	93.8166	1177	1344
Bacillus_amyloliquefaciens_42.fna.gz	Bacillus_amyloliquefaciens_42.fna.gz	99.9816	1371	1374
Bacillus_amyloliquefaciens_42.fna.gz	Bacillus_amyloliquefaciens_48.fna.gz	99.0921	1270	1374
Bacillus_amyloliquefaciens_42.fna.gz	Bacillus_amyloliquefaciens_59.fna.gz	99.0748	1268	1374
Bacillus_amyloliquefaciens_42.fna.gz	Bacillus_amyloliquefaciens_45.fna.gz	99.0549	1279	1374
Bacillus_amyloliquefaciens_42.fna.gz	Bacillus_amyloliquefaciens_36.fna.gz	99.0027	1290	1374
Bacillus_amyloliquefaciens_42.fna.gz	Bacillus_amyloliquefaciens_24.fna.gz	98.8545	1261	1374
Bacillus_amyloliquefaciens_42.fna.gz	Bacillus_amyloliquefaciens_04.fna.gz	98.5839	1221	1374
Bacillus_amyloliquefaciens_42.fna.gz	Bacillus_amyloliquefaciens_41.fna.gz	98.4944	1247	1374
Bacillus_amyloliquefaciens_42.fna.gz	Bacillus_amyloliquefaciens_60.fna.gz	98.0248	1235	1374
Bacillus_amyloliquefaciens_42.fna.gz	Bacillus_amyloliquefaciens_23.fna.gz	98.0085	1254	1374
Bacillus_amyloliquefaciens_42.fna.gz	Bacillus_amyloliquefaciens_39.fna.gz	97.9921	1239	1374
Bacillus_amyloliquefaciens_42.fna.gz	Bacillus_amyloliquefaciens_56.fna.gz	97.9778	1221	1374
Bacillus_amyloliquefaciens_42.fna.gz	Bacillus_amyloliquefaciens_25.fna.gz	97.9724	1257	1374
Bacillus_amyloliquefaciens_42.fna.gz	Bacillus_amyloliquefaciens_17.fna.gz	97.8681	1238	1374
Bacillus_amyloliquefaciens_42.fna.gz	Bacillus_amyloliquefaciens_55.fna.gz	97.8036	1269	1374
Bacillus_amyloliquefaciens_42.fna.gz	Bacillus_amyloliquefaciens_49.fna.gz	97.7943	1273	1374
Bacillus_amyloliquefaciens_42.fna.gz	Bacillus_amyloliquefaciens_11.fna.gz	97.7942	1235	1374
Bacillus_amyloliquefaciens_42.fna.gz	Bacillus_amyloliquefaciens_40.fna.gz	97.5454	1238	1374
Bacillus_amyloliquefaciens_42.fna.gz	Bacillus_amyloliquefaciens_02.fna.gz	97.4917	1224	1374
Bacillus_amyloliquefaciens_42.fna.gz	Bacillus_amyloliquefaciens_31.fna.gz	97.4585	1233	1374
Bacillus_amyloliquefaciens_42.fna.gz	Bacillus_amyloliquefaciens_16.fna.gz	97.4478	1193	1374
Bacillus_amyloliquefaciens_42.fna.gz	Bacillus_amyloliquefaciens_18.fna.gz	97.359	1252	1374
Bacillus_amyloliquefaciens_42.fna.gz	Bacillus_amyloliquefaciens_20.fna.gz	97.3454	1233	1374
Bacillus_amyloliquefaciens_42.fna.gz	Bacillus_amyloliquefaciens_33.fna.gz	97.3453	1257	1374
Bacillus_amyloliquefaciens_42.fna.gz	Bacillus_amyloliquefaciens_51.fna.gz	93.8861	1184	1374
Bacillus_amyloliquefaciens_42.fna.gz	Bacillus_amyloliquefaciens_29.fna.gz	93.8697	1134	1374
Bacillus_amyloliquefaciens_42.fna.gz	Bacillus_amyloliquefaciens_28.fna.gz	93.8635	1170	1374
Bacillus_amyloliquefaciens_42.fna.gz	Bacillus_amyloliquefaciens_57.fna.gz	93.8605	1144	1374
Bacillus_amyloliquefaciens_42.fna.gz	Bacillus_amyloliquefaciens_01.fna.gz	93.8399	1167	1374
Bacillus_amyloliquefaciens_42.fna.gz	Bacillus_amyloliquefaciens_30.fna.gz	93.828	1183	1374
Bacillus_amyloliquefaciens_42.fna.gz	Bacillus_amyloliquefaciens_38.fna.gz	93.7788	1213	1374
Bacillus_amyloliquefaciens_30.fna.gz	Bacillus_amyloliquefaciens_30.fna.gz	100	1300	1302
Bacillus_amyloliquefaciens_30.fna.gz	Bacillus_amyloliquefaciens_28.fna.gz	98.5387	1196	1302
Bacillus_amyloliquefaciens_30.fna.gz	Bacillus_amyloliquefaciens_38.fna.gz	98.4663	1247	1302
Bacillus_amyloliquefaciens_30.fna.gz	Bacillus_amyloliquefaciens_51.fna.gz	98.4457	1224	1302
Bacillus_amyloliquefaciens_30.fna.gz	Bacillus_amyloliquefaciens_01.fna.gz	98.0881	1215	1302
Bacillus_amyloliquefaciens_30.fna.gz	Bacillus_amyloliquefaciens_29.fna.gz	97.691	1164	1302
Bacillus_amyloliquefaciens_30.fna.gz	Bacillus_amyloliquefaciens_57.fna.gz	97.5211	1182	1302
Bacillus_amyloliquefaciens_30.fna.gz	Bacillus_amyloliquefaciens_59.fna.gz	93.9179	1164	1302
Bacillus_amyloliquefaciens_30.fna.gz	Bacillus_amyloliquefaciens_36.fna.gz	93.8803	1173	1302
Bacillus_amyloliquefaciens_30.fna.gz	Bacillus_amyloliquefaciens_17.fna.gz	93.8803	1168	1302
Bacillus_amyloliquefaciens_30.fna.gz	Bacillus_amyloliquefaciens_60.fna.gz	93.8767	1179	1302
Bacillus_amyloliquefaciens_30.fna.gz	Bacillus_amyloliquefaciens_23.fna.gz	93.8755	1171	1302
Bacillus_amyloliquefaciens_30.fna.gz	Bacillus_amyloliquefaciens_24.fna.gz	93.8755	1184	1302
Bacillus_amyloliquefaciens_30.fna.gz	Bacillus_amyloliquefaciens_41.fna.gz	93.8729	1182	1302
Bacillus_amyloliquefaciens_30.fna.gz	Bacillus_amyloliquefaciens_48.fna.gz	93.8683	1185	1302
Bacillus_amyloliquefaciens_30.fna.gz	Bacillus_amyloliquefaciens_39.fna.gz	93.8671	1179	1302
Bacillus_amyloliquefaciens_30.fna.gz	Bacillus_amyloliquefaciens_40.fna.gz	93.8588	1185	1302
Bacillus_amyloliquefaciens_30.fna.gz	Bacillus_amyloliquefaciens_55.fna.gz	93.8562	1191	1302
Bacillus_amyloliquefaciens_30.fna.gz	Bacillus_amyloliquefaciens_04.fna.gz	93.8407	1193	1302
Bacillus_amyloliquefaciens_30.fna.gz	Bacillus_amyloliquefaciens_11.fna.gz	93.8389	1176	1302
Bacillus_amyloliquefaciens_30.fna.gz	Bacillus_amyloliquefaciens_02.fna.gz	93.8347	1189	1302
Bacillus_amyloliquefaciens_30.fna.gz	Bacillus_amyloliquefaciens_33.fna.gz	93.8257	1179	1302
Bacillus_amyloliquefaciens_30.fna.gz	Bacillus_amyloliquefaciens_25.fna.gz	93.8255	1194	1302
Bacillus_amyloliquefaciens_30.fna.gz	Bacillus_amyloliquefaciens_49.fna.gz	93.8119	1196	1302
Bacillus_amyloliquefaciens_30.fna.gz	Bacillus_amyloliquefaciens_31.fna.gz	93.8025	1183	1302
Bacillus_amyloliquefaciens_30.fna.gz	Bacillus_amyloliquefaciens_42.fna.gz	93.7973	1179	1302
Bacillus_amyloliquefaciens_30.fna.gz	Bacillus_amyloliquefaciens_45.fna.gz	93.7891	1191	1302
Bacillus_amyloliquefaciens_30.fna.gz	Bacillus_amyloliquefaciens_20.fna.gz	93.789	1184	1302
Bacillus_amyloliquefaciens_30.fna.gz	Bacillus_amyloliquefaciens_16.fna.gz	93.7636	1152	1302
Bacillus_amyloliquefaciens_30.fna.gz	Bacillus_amyloliquefaciens_18.fna.gz	93.733	1175	1302
Bacillus_amyloliquefaciens_30.fna.gz	Bacillus_amyloliquefaciens_56.fna.gz	93.714	1181	1302
Bacillus_amyloliquefaciens_28.fna.gz	Bacillus_amyloliquefaciens_28.fna.gz	100	1303	1305
Bacillus_amyloliquefaciens_28.fna.gz	Bacillus_amyloliquefaciens_30.fna.gz	98.4894	1206	1305
Bacillus_amyloliquefaciens_28.fna.gz	Bacillus_amyloliquefaciens_38.fna.gz	98.4854	1209	1305
Bacillus_amyloliquefaciens_28.fna.gz	Bacillus_amyloliquefaciens_51.fna.gz	98.4762	1203	1305
Bacillus_amyloliquefaciens_28.fna.gz	Bacillus_amyloliquefaciens_01.fna.gz	98.2448	1175	1305
Bacillus_amyloliquefaciens_28.fna.gz	Bacillus_amyloliquefaciens_29.fna.gz	97.7771	1149	1305
Bacillus_amyloliquefaciens_28.fna.gz	Bacillus_amyloliquefaciens_57.fna.gz	97.7578	1156	1305
Bacillus_amyloliquefaciens_28.fna.gz	Bacillus_amyloliquefaciens_39.fna.gz	94.0683	1164	1305
Bacillus_amyloliquefaciens_28.fna.gz	Bacillus_amyloliquefaciens_24.fna.gz	94.012	1163	1305
Bacillus_amyloliquefaciens_28.fna.gz	Bacillus_amyloliquefaciens_48.fna.gz	94.0099	1163	1305
Bacillus_amyloliquefaciens_28.fna.gz	Bacillus_amyloliquefaciens_40.fna.gz	93.9598	1167	1305
Bacillus_amyloliquefaciens_28.fna.gz	Bacillus_amyloliquefaciens_41.fna.gz	93.9597	1167	1305
Bacillus_amyloliquefaciens_28.fna.gz	Bacillus_amyloliquefaciens_04.fna.gz	93.9329	1162	1305
Bacillus_amyloliquefaciens_28.fna.gz	Bacillus_amyloliquefaciens_59.fna.gz	93.9329	1167	1305
Bacillus_amyloliquefaciens_28.fna.gz	Bacillus_amyloliquefaciens_49.fna.gz	93.932	1176	1305
Bacillus_amyloliquefaciens_28.fna.gz	Bacillus_amyloliquefaciens_11.fna.gz	93.9319	1161	1305
Bacillus_amyloliquefaciens_28.fna.gz	Bacillus_amyloliquefaciens_45.fna.gz	93.9267	1172	1305
Bacillus_amyloliquefaciens_28.fna.gz	Bacillus_amyloliquefaciens_60.fna.gz	93.9232	1167	1305
Bacillus_amyloliquefaciens_28.fna.gz	Bacillus_amyloliquefaciens_02.fna.gz	93.9223	1161	1305
Bacillus_amyloliquefaciens_28.fna.gz	Bacillus_amyloliquefaciens_42.fna.gz	93.9184	1165	1305
Bacillus_amyloliquefaciens_28.fna.gz	Bacillus_amyloliquefaciens_36.fna.gz	93.9163	1157	1305
Bacillus_amyloliquefaciens_28.fna.gz	Bacillus_amyloliquefaciens_17.fna.gz	93.9087	1165	1305
Bacillus_amyloliquefaciens_28.fna.gz	Bacillus_amyloliquefaciens_55.fna.gz	93.9003	1176	1305
Bacillus_amyloliquefaciens_28.fna.gz	Bacillus_amyloliquefaciens_23.fna.gz	93.8796	1168	1305
Bacillus_amyloliquefaciens_28.fna.gz	Bacillus_amyloliquefaciens_25.fna.gz	93.8739	1184	1305
Bacillus_amyloliquefaciens_28.fna.gz	Bacillus_amyloliquefaciens_33.fna.gz	93.8677	1161	1305
Bacillus_amyloliquefaciens_28.fna.gz	Bacillus_amyloliquefaciens_31.fna.gz	93.8482	1155	1305
Bacillus_amyloliquefaciens_28.fna.gz	Bacillus_amyloliquefaciens_20.fna.gz	93.8382	1172	1305
Bacillus_amyloliquefaciens_28.fna.gz	Bacillus_amyloliquefaciens_56.fna.gz	93.8151	1148	1305
Bacillus_amyloliquefaciens_28.fna.gz	Bacillus_amyloliquefaciens_16.fna.gz	93.8024	1131	1305
Bacillus_amyloliquefaciens_28.fna.gz	Bacillus_amyloliquefaciens_18.fna.gz	93.7591	1166	1305
Bacillus_amyloliquefaciens_04.fna.gz	Bacillus_amyloliquefaciens_04.fna.gz	100	1331	1332
Bacillus_amyloliquefaciens_04.fna.gz	Bacillus_amyloliquefaciens_41.fna.gz	99.151	1273	1332
Bacillus_amyloliquefaciens_04.fna.gz	Bacillus_amyloliquefaciens_48.fna.gz	98.6704	1214	1332
Bacillus_amyloliquefaciens_04.fna.gz	Bacillus_amyloliquefaciens_59.fna.gz	98.6343	1214	1332
Bacillus_amyloliquefaciens_04.fna.gz	Bacillus_amyloliquefaciens_42.fna.gz	98.5905	1228	1332
Bacillus_amyloliquefaciens_04.fna.gz	Bacillus_amyloliquefaciens_36.fna.gz	98.5847	1228	1332
Bacillus_amyloliquefaciens_04.fna.gz	Bacillus_amyloliquefaciens_24.fna.gz	98.4795	1226	1332
Bacillus_amyloliquefaciens_04.fna.gz	Bacillus_amyloliquefaciens_45.fna.gz	98.4469	1226	1332
Bacillus_amyloliquefaciens_04.fna.gz	Bacillus_amyloliquefaciens_39.fna.gz	97.9364	1204	1332
Bacillus_amyloliquefaciens_04.fna.gz	Bacillus_amyloliquefaciens_60.fna.gz	97.9134	1203	1332
Bacillus_amyloliquefaciens_04.fna.gz	Bacillus_amyloliquefaciens_23.fna.gz	97.8927	1213	1332
Bacillus_amyloliquefaciens_04.fna.gz	Bacillus_amyloliquefaciens_17.fna.gz	97.8433	1211	1332
Bacillus_amyloliquefaciens_04.fna.gz	Bacillus_amyloliquefaciens_11.fna.gz	97.8018	1190	1332
Bacillus_amyloliquefaciens_04.fna.gz	Bacillus_amyloliquefaciens_25.fna.gz	97.7964	1217	1332
Bacillus_amyloliquefaciens_04.fna.gz	Bacillus_amyloliquefaciens_55.fna.gz	97.7812	1210	1332
Bacillus_amyloliquefaciens_04.fna.gz	Bacillus_amyloliquefaciens_56.fna.gz	97.765	1214	1332
Bacillus_amyloliquefaciens_04.fna.gz	Bacillus_amyloliquefaciens_49.fna.gz	97.7459	1219	1332
Bacillus_amyloliquefaciens_04.fna.gz	Bacillus_amyloliquefaciens_40.fna.gz	97.6598	1223	1332
Bacillus_amyloliquefaciens_04.fna.gz	Bacillus_amyloliquefaciens_18.fna.gz	97.5854	1196	1332
Bacillus_amyloliquefaciens_04.fna.gz	Bacillus_amyloliquefaciens_16.fna.gz	97.5644	1168	1332
Bacillus_amyloliquefaciens_04.fna.gz	Bacillus_amyloliquefaciens_02.fna.gz	97.5598	1219	1332
Bacillus_amyloliquefaciens_04.fna.gz	Bacillus_amyloliquefaciens_33.fna.gz	97.5333	1213	1332
Bacillus_amyloliquefaciens_04.fna.gz	Bacillus_amyloliquefaciens_31.fna.gz	97.5175	1212	1332
Bacillus_amyloliquefaciens_04.fna.gz	Bacillus_amyloliquefaciens_20.fna.gz	97.4852	1202	1332
Bacillus_amyloliquefaciens_04.fna.gz	Bacillus_amyloliquefaciens_01.fna.gz	94.0959	1180	1332
Bacillus_amyloliquefaciens_04.fna.gz	Bacillus_amyloliquefaciens_28.fna.gz	93.9737	1157	1332
Bacillus_amyloliquefaciens_04.fna.gz	Bacillus_amyloliquefaciens_29.fna.gz	93.9558	1125	1332
Bacillus_amyloliquefaciens_04.fna.gz	Bacillus_amyloliquefaciens_38.fna.gz	93.9178	1186	1332
Bacillus_amyloliquefaciens_04.fna.gz	Bacillus_amyloliquefaciens_30.fna.gz	93.8795	1197	1332
Bacillus_amyloliquefaciens_04.fna.gz	Bacillus_amyloliquefaciens_51.fna.gz	93.8273	1180	1332
Bacillus_amyloliquefaciens_04.fna.gz	Bacillus_amyloliquefaciens_57.fna.gz	93.7629	1138	1332
Bacillus_amyloliquefaciens_38.fna.gz	Bacillus_amyloliquefaciens_38.fna.gz	100	1334	1336
Bacillus_amyloliquefaciens_38.fna.gz	Bacillus_amyloliquefaciens_28.fna.gz	98.4744	1203	1336
Bacillus_amyloliquefaciens_38.fna.gz	Bacillus_amyloliquefaciens_51.fna.gz	98.4333	1233	1336
Bacillus_amyloliquefaciens_38.fna.gz	Bacillus_amyloliquefaciens_30.fna.gz	98.428	1247	1336
Bacillus_amyloliquefaciens_38.fna.gz	Bacillus_amyloliquefaciens_01.fna.gz	98.172	1209	1336
Bacillus_amyloliquefaciens_38.fna.gz	Bacillus_amyloliquefaciens_29.fna.gz	97.7136	1170	1336
Bacillus_amyloliquefaciens_38.fna.gz	Bacillus_amyloliquefaciens_57.fna.gz	97.6026	1186	1336
Bacillus_amyloliquefaciens_38.fna.gz	Bacillus_amyloliquefaciens_48.fna.gz	93.9829	1196	1336
Bacillus_amyloliquefaciens_38.fna.gz	Bacillus_amyloliquefaciens_59.fna.gz	93.9654	1170	1336
Bacillus_amyloliquefaciens_38.fna.gz	Bacillus_amyloliquefaciens_41.fna.gz	93.9529	1192	1336
Bacillus_amyloliquefaciens_38.fna.gz	Bacillus_amyloliquefaciens_45.fna.gz	93.9373	1202	1336
Bacillus_amyloliquefaciens_38.fna.gz	Bacillus_amyloliquefaciens_24.fna.gz	93.9371	1201	1336
Bacillus_amyloliquefaciens_38.fna.gz	Bacillus_amyloliquefaciens_02.fna.gz	93.9265	1206	1336
Bacillus_amyloliquefaciens_38.fna.gz	Bacillus_amyloliquefaciens_04.fna.gz	93.9077	1183	1336
Bacillus_amyloliquefaciens_38.fna.gz	Bacillus_amyloliquefaciens_23.fna.gz	93.902	1191	1336
Bacillus_amyloliquefaciens_38.fna.gz	Bacillus_amyloliquefaciens_36.fna.gz	93.8874	1199	1336
Bacillus_amyloliquefaciens_38.fna.gz	Bacillus_amyloliquefaciens_49.fna.gz	93.8737	1243	1336
Bacillus_amyloliquefaciens_38.fna.gz	Bacillus_amyloliquefaciens_39.fna.gz	93.8641	1190	1336
Bacillus_amyloliquefaciens_38.fna.gz	Bacillus_amyloliquefaciens_31.fna.gz	93.8603	1192	1336
Bacillus_amyloliquefaciens_38.fna.gz	Bacillus_amyloliquefaciens_25.fna.gz	93.8591	1203	1336
Bacillus_amyloliquefaciens_38.fna.gz	Bacillus_amyloliquefaciens_17.fna.gz	93.8436	1175	1336
Bacillus_amyloliquefaciens_38.fna.gz	Bacillus_amyloliquefaciens_56.fna.gz	93.8389	1180	1336
Bacillus_amyloliquefaciens_38.fna.gz	Bacillus_amyloliquefaciens_11.fna.gz	93.8184	1189	1336
Bacillus_amyloliquefaciens_38.fna.gz	Bacillus_amyloliquefaciens_40.fna.gz	93.81	1217	1336
Bacillus_amyloliquefaciens_38.fna.gz	Bacillus_amyloliquefaciens_60.fna.gz	93.8089	1182	1336
Bacillus_amyloliquefaciens_38.fna.gz	Bacillus_amyloliquefaciens_20.fna.gz	93.8086	1203	1336
Bacillus_amyloliquefaciens_38.fna.gz	Bacillus_amyloliquefaciens_33.fna.gz	93.7744	1205	1336
Bacillus_amyloliquefaciens_38.fna.gz	Bacillus_amyloliquefaciens_55.fna.gz	93.7697	1247	1336
Bacillus_amyloliquefaciens_38.fna.gz	Bacillus_amyloliquefaciens_42.fna.gz	93.7308	1208	1336
Bacillus_amyloliquefaciens_38.fna.gz	Bacillus_amyloliquefaciens_18.fna.gz	93.7292	1204	1336
Bacillus_amyloliquefaciens_38.fna.gz	Bacillus_amyloliquefaciens_16.fna.gz	93.6985	1159	1336
Bacillus_amyloliquefaciens_24.fna.gz	Bacillus_amyloliquefaciens_24.fna.gz	100	1345	1348
Bacillus_amyloliquefaciens_24.fna.gz	Bacillus_amyloliquefaciens_48.fna.gz	98.9856	1289	1348
Bacillus_amyloliquefaciens_24.fna.gz	Bacillus_amyloliquefaciens_59.fna.gz	98.9546	1267	1348
Bacillus_amyloliquefaciens_24.fna.gz	Bacillus_amyloliquefaciens_45.fna.gz	98.8465	1283	1348
Bacillus_amyloliquefaciens_24.fna.gz	Bacillus_amyloliquefaciens_42.fna.gz	98.8165	1266	1348
Bacillus_amyloliquefaciens_24.fna.gz	Bacillus_amyloliquefaciens_36.fna.gz	98.7359	1277	1348
Bacillus_amyloliquefaciens_24.fna.gz	Bacillus_amyloliquefaciens_04.fna.gz	98.474	1222	1348
Bacillus_amyloliquefaciens_24.fna.gz	Bacillus_amyloliquefaciens_41.fna.gz	98.4584	1249	1348
Bacillus_amyloliquefaciens_24.fna.gz	Bacillus_amyloliquefaciens_60.fna.gz	98.1242	1238	1348
Bacillus_amyloliquefaciens_24.fna.gz	Bacillus_amyloliquefaciens_39.fna.gz	98.1156	1255	1348
Bacillus_amyloliquefaciens_24.fna.gz	Bacillus_amyloliquefaciens_23.fna.gz	98.0545	1250	1348
Bacillus_amyloliquefaciens_24.fna.gz	Bacillus_amyloliquefaciens_25.fna.gz	98.0459	1260	1348
Bacillus_amyloliquefaciens_24.fna.gz	Bacillus_amyloliquefaciens_11.fna.gz	98.0287	1242	1348
Bacillus_amyloliquefaciens_24.fna.gz	Bacillus_amyloliquefaciens_56.fna.gz	98.0203	1216	1348
Bacillus_amyloliquefaciens_24.fna.gz	Bacillus_amyloliquefaciens_49.fna.gz	98.0049	1250	1348
Bacillus_amyloliquefaciens_24.fna.gz	Bacillus_amyloliquefaciens_55.fna.gz	98.0032	1273	1348
Bacillus_amyloliquefaciens_24.fna.gz	Bacillus_amyloliquefaciens_17.fna.gz	97.9452	1222	1348
Bacillus_amyloliquefaciens_24.fna.gz	Bacillus_amyloliquefaciens_40.fna.gz	97.6173	1248	1348
Bacillus_amyloliquefaciens_24.fna.gz	Bacillus_amyloliquefaciens_31.fna.gz	97.5127	1236	1348
Bacillus_amyloliquefaciens_24.fna.gz	Bacillus_amyloliquefaciens_02.fna.gz	97.5114	1243	1348
Bacillus_amyloliquefaciens_24.fna.gz	Bacillus_amyloliquefaciens_20.fna.gz	97.4661	1249	1348
Bacillus_amyloliquefaciens_24.fna.gz	Bacillus_amyloliquefaciens_33.fna.gz	97.4659	1223	1348
Bacillus_amyloliquefaciens_24.fna.gz	Bacillus_amyloliquefaciens_16.fna.gz	97.4637	1195	1348
Bacillus_amyloliquefaciens_24.fna.gz	Bacillus_amyloliquefaciens_18.fna.gz	97.4147	1211	1348
Bacillus_amyloliquefaciens_24.fna.gz	Bacillus_amyloliquefaciens_51.fna.gz	93.9644	1193	1348
Bacillus_amyloliquefaciens_24.fna.gz	Bacillus_amyloliquefaciens_28.fna.gz	93.9574	1159	1348
Bacillus_amyloliquefaciens_24.fna.gz	Bacillus_amyloliquefaciens_29.fna.gz	93.9388	1155	1348
Bacillus_amyloliquefaciens_24.fna.gz	Bacillus_amyloliquefaciens_01.fna.gz	93.9316	1181	1348
Bacillus_amyloliquefaciens_24.fna.gz	Bacillus_amyloliquefaciens_30.fna.gz	93.8644	1184	1348
Bacillus_amyloliquefaciens_24.fna.gz	Bacillus_amyloliquefaciens_38.fna.gz	93.8617	1210	1348
Bacillus_amyloliquefaciens_24.fna.gz	Bacillus_amyloliquefaciens_57.fna.gz	93.8559	1174	1348
Bacillus_amyloliquefaciens_16.fna.gz	Bacillus_amyloliquefaciens_16.fna.gz	100	1298	1303
Bacillus_amyloliquefaciens_16.fna.gz	Bacillus_amyloliquefaciens_33.fna.gz	99.3378	1220	1303
Bacillus_amyloliquefaciens_16.fna.gz	Bacillus_amyloliquefaciens_18.fna.gz	99.3151	1213	1303
Bacillus_amyloliquefaciens_16.fna.gz	Bacillus_amyloliquefaciens_02.fna.gz	99.2406	1212	1303
Bacillus_amyloliquefaciens_16.fna.gz	Bacillus_amyloliquefaciens_20.fna.gz	99.223	1203	1303
Bacillus_amyloliquefaciens_16.fna.gz	Bacillus_amyloliquefaciens_31.fna.gz	99.1758	1206	1303
Bacillus_amyloliquefaciens_16.fna.gz	Bacillus_amyloliquefaciens_40.fna.gz	98.4959	1195	1303
Bacillus_amyloliquefaciens_16.fna.gz	Bacillus_amyloliquefaciens_17.fna.gz	97.7362	1190	1303
Bacillus_amyloliquefaciens_16.fna.gz	Bacillus_amyloliquefaciens_45.fna.gz	97.5924	1183	1303
Bacillus_amyloliquefaciens_16.fna.gz	Bacillus_amyloliquefaciens_04.fna.gz	97.58	1167	1303
Bacillus_amyloliquefaciens_16.fna.gz	Bacillus_amyloliquefaciens_41.fna.gz	97.5762	1185	1303
Bacillus_amyloliquefaciens_16.fna.gz	Bacillus_amyloliquefaciens_25.fna.gz	97.5687	1203	1303
Bacillus_amyloliquefaciens_16.fna.gz	Bacillus_amyloliquefaciens_39.fna.gz	97.5672	1195	1303
Bacillus_amyloliquefaciens_16.fna.gz	Bacillus_amyloliquefaciens_42.fna.gz	97.5636	1191	1303
Bacillus_amyloliquefaciens_16.fna.gz	Bacillus_amyloliquefaciens_49.fna.gz	97.5635	1194	1303
Bacillus_amyloliquefaciens_16.fna.gz	Bacillus_amyloliquefaciens_11.fna.gz	97.5536	1203	1303
Bacillus_amyloliquefaciens_16.fna.gz	Bacillus_amyloliquefaciens_55.fna.gz	97.5441	1231	1303
Bacillus_amyloliquefaciens_16.fna.gz	Bacillus_amyloliquefaciens_36.fna.gz	97.5382	1211	1303
Bacillus_amyloliquefaciens_16.fna.gz	Bacillus_amyloliquefaciens_24.fna.gz	97.5327	1193	1303
Bacillus_amyloliquefaciens_16.fna.gz	Bacillus_amyloliquefaciens_23.fna.gz	97.5254	1205	1303
Bacillus_amyloliquefaciens_16.fna.gz	Bacillus_amyloliquefaciens_60.fna.gz	97.5217	1191	1303
Bacillus_amyloliquefaciens_16.fna.gz	Bacillus_amyloliquefaciens_48.fna.gz	97.521	1190	1303
Bacillus_amyloliquefaciens_16.fna.gz	Bacillus_amyloliquefaciens_59.fna.gz	97.5209	1188	1303
Bacillus_amyloliquefaciens_16.fna.gz	Bacillus_amyloliquefaciens_56.fna.gz	97.4415	1183	1303
Bacillus_amyloliquefaciens_16.fna.gz	Bacillus_amyloliquefaciens_51.fna.gz	93.8445	1151	1303
Bacillus_amyloliquefaciens_16.fna.gz	Bacillus_amyloliquefaciens_30.fna.gz	93.8403	1164	1303
Bacillus_amyloliquefaciens_16.fna.gz	Bacillus_amyloliquefaciens_57.fna.gz	93.83	1129	1303
Bacillus_amyloliquefaciens_16.fna.gz	Bacillus_amyloliquefaciens_28.fna.gz	93.8255	1144	1303
Bacillus_amyloliquefaciens_16.fna.gz	Bacillus_amyloliquefaciens_29.fna.gz	93.8186	1130	1303
Bacillus_amyloliquefaciens_16.fna.gz	Bacillus_amyloliquefaciens_01.fna.gz	93.813	1136	1303
Bacillus_amyloliquefaciens_16.fna.gz	Bacillus_amyloliquefaciens_38.fna.gz	93.7848	1169	1303
Bacillus_amyloliquefaciens_55.fna.gz	Bacillus_amyloliquefaciens_55.fna.gz	100	1470	1478
Bacillus_amyloliquefaciens_55.fna.gz	Bacillus_amyloliquefaciens_11.fna.gz	99.3173	1281	1478
Bacillus_amyloliquefaciens_55.fna.gz	Bacillus_amyloliquefaciens_25.fna.gz	99.1204	1280	1478
Bacillus_amyloliquefaciens_55.fna.gz	Bacillus_amyloliquefaciens_23.fna.gz	99.0015	1288	1478
Bacillus_amyloliquefaciens_55.fna.gz	Bacillus_amyloliquefaciens_17.fna.gz	98.826	1251	1478
Bacillus_amyloliquefaciens_55.fna.gz	Bacillus_amyloliquefaciens_39.fna.gz	98.6243	1232	1478
Bacillus_amyloliquefaciens_55.fna.gz	Bacillus_amyloliquefaciens_56.fna.gz	98.4548	1232	1478
Bacillus_amyloliquefaciens_55.fna.gz	Bacillus_amyloliquefaciens_49.fna.gz	98.4086	1291	1478
Bacillus_amyloliquefaciens_55.fna.gz	Bacillus_amyloliquefaciens_45.fna.gz	98.1225	1258	1478
Bacillus_amyloliquefaciens_55.fna.gz	Bacillus_amyloliquefaciens_59.fna.gz	98.0303	1238	1478
Bacillus_amyloliquefaciens_55.fna.gz	Bacillus_amyloliquefaciens_24.fna.gz	98.0275	1270	1478
Bacillus_amyloliquefaciens_55.fna.gz	Bacillus_amyloliquefaciens_48.fna.gz	98.0228	1263	1478
Bacillus_amyloliquefaciens_55.fna.gz	Bacillus_amyloliquefaciens_60.fna.gz	98.0203	1240	1478
Bacillus_amyloliquefaciens_55.fna.gz	Bacillus_amyloliquefaciens_36.fna.gz	97.9294	1262	1478
Bacillus_amyloliquefaciens_55.fna.gz	Bacillus_amyloliquefaciens_42.fna.gz	97.7776	1268	1478
Bacillus_amyloliquefaciens_55.fna.gz	Bacillus_amyloliquefaciens_41.fna.gz	97.7735	1229	1478
Bacillus_amyloliquefaciens_55.fna.gz	Bacillus_amyloliquefaciens_04.fna.gz	97.7203	1212	1478
Bacillus_amyloliquefaciens_55.fna.gz	Bacillus_amyloliquefaciens_02.fna.gz	97.5806	1239	1478
Bacillus_amyloliquefaciens_55.fna.gz	Bacillus_amyloliquefaciens_40.fna.gz	97.5739	1262	1478
Bacillus_amyloliquefaciens_55.fna.gz	Bacillus_amyloliquefaciens_31.fna.gz	97.5366	1247	1478
Bacillus_amyloliquefaciens_55.fna.gz	Bacillus_amyloliquefaciens_20.fna.gz	97.5153	1249	1478
Bacillus_amyloliquefaciens_55.fna.gz	Bacillus_amyloliquefaciens_16.fna.gz	97.4744	1231	1478
Bacillus_amyloliquefaciens_55.fna.gz	Bacillus_amyloliquefaciens_33.fna.gz	97.4625	1272	1478
Bacillus_amyloliquefaciens_55.fna.gz	Bacillus_amyloliquefaciens_18.fna.gz	97.366	1265	1478
Bacillus_amyloliquefaciens_55.fna.gz	Bacillus_amyloliquefaciens_51.fna.gz	93.9772	1197	1478
Bacillus_amyloliquefaciens_55.fna.gz	Bacillus_amyloliquefaciens_29.fna.gz	93.9235	1166	1478
Bacillus_amyloliquefaciens_55.fna.gz	Bacillus_amyloliquefaciens_57.fna.gz	93.9169	1163	1478
Bacillus_amyloliquefaciens_55.fna.gz	Bacillus_amyloliquefaciens_28.fna.gz	93.9003	1162	1478
Bacillus_amyloliquefaciens_55.fna.gz	Bacillus_amyloliquefaciens_38.fna.gz	93.8697	1247	1478
Bacillus_amyloliquefaciens_55.fna.gz	Bacillus_amyloliquefaciens_30.fna.gz	93.8325	1193	1478
Bacillus_amyloliquefaciens_55.fna.gz	Bacillus_amyloliquefaciens_01.fna.gz	93.8317	1183	1478
Bacillus_amyloliquefaciens_41.fna.gz	Bacillus_amyloliquefaciens_41.fna.gz	100	1371	1372
Bacillus_amyloliquefaciens_41.fna.gz	Bacillus_amyloliquefaciens_04.fna.gz	99.1183	1275	1372
Bacillus_amyloliquefaciens_41.fna.gz	Bacillus_amyloliquefaciens_59.fna.gz	98.5758	1239	1372
Bacillus_amyloliquefaciens_41.fna.gz	Bacillus_amyloliquefaciens_48.fna.gz	98.5536	1245	1372
Bacillus_amyloliquefaciens_41.fna.gz	Bacillus_amyloliquefaciens_36.fna.gz	98.5215	1254	1372
Bacillus_amyloliquefaciens_41.fna.gz	Bacillus_amyloliquefaciens_24.fna.gz	98.4628	1245	1372
Bacillus_amyloliquefaciens_41.fna.gz	Bacillus_amyloliquefaciens_45.fna.gz	98.4607	1244	1372
Bacillus_amyloliquefaciens_41.fna.gz	Bacillus_amyloliquefaciens_42.fna.gz	98.4565	1248	1372
Bacillus_amyloliquefaciens_41.fna.gz	Bacillus_amyloliquefaciens_23.fna.gz	97.8952	1242	1372
Bacillus_amyloliquefaciens_41.fna.gz	Bacillus_amyloliquefaciens_39.fna.gz	97.8825	1208	1372
Bacillus_amyloliquefaciens_41.fna.gz	Bacillus_amyloliquefaciens_60.fna.gz	97.8488	1211	1372
Bacillus_amyloliquefaciens_41.fna.gz	Bacillus_amyloliquefaciens_56.fna.gz	97.8186	1219	1372
Bacillus_amyloliquefaciens_41.fna.gz	Bacillus_amyloliquefaciens_17.fna.gz	97.7934	1211	1372
Bacillus_amyloliquefaciens_41.fna.gz	Bacillus_amyloliquefaciens_40.fna.gz	97.7577	1239	1372
Bacillus_amyloliquefaciens_41.fna.gz	Bacillus_amyloliquefaciens_49.fna.gz	97.7541	1237	1372
Bacillus_amyloliquefaciens_41.fna.gz	Bacillus_amyloliquefaciens_25.fna.gz	97.7532	1246	1372
Bacillus_amyloliquefaciens_41.fna.gz	Bacillus_amyloliquefaciens_55.fna.gz	97.7505	1231	1372
Bacillus_amyloliquefaciens_41.fna.gz	Bacillus_amyloliquefaciens_11.fna.gz	97.7026	1209	1372
Bacillus_amyloliquefaciens_41.fna.gz	Bacillus_amyloliquefaciens_02.fna.gz	97.5721	1236	1372
Bacillus_amyloliquefaciens_41.fna.gz	Bacillus_amyloliquefaciens_20.fna.gz	97.5612	1223	1372
Bacillus_amyloliquefaciens_41.fna.gz	Bacillus_amyloliquefaciens_16.fna.gz	97.5032	1182	1372
Bacillus_amyloliquefaciens_41.fna.gz	Bacillus_amyloliquefaciens_33.fna.gz	97.5021	1218	1372
Bacillus_amyloliquefaciens_41.fna.gz	Bacillus_amyloliquefaciens_31.fna.gz	97.5002	1236	1372
Bacillus_amyloliquefaciens_41.fna.gz	Bacillus_amyloliquefaciens_18.fna.gz	97.4486	1219	1372
Bacillus_amyloliquefaciens_41.fna.gz	Bacillus_amyloliquefaciens_01.fna.gz	93.9793	1179	1372
Bacillus_amyloliquefaciens_41.fna.gz	Bacillus_amyloliquefaciens_29.fna.gz	93.9576	1133	1372
Bacillus_amyloliquefaciens_41.fna.gz	Bacillus_amyloliquefaciens_28.fna.gz	93.956	1157	1372
Bacillus_amyloliquefaciens_41.fna.gz	Bacillus_amyloliquefaciens_51.fna.gz	93.9308	1175	1372
Bacillus_amyloliquefaciens_41.fna.gz	Bacillus_amyloliquefaciens_38.fna.gz	93.9087	1192	1372
Bacillus_amyloliquefaciens_41.fna.gz	Bacillus_amyloliquefaciens_57.fna.gz	93.899	1141	1372
Bacillus_amyloliquefaciens_41.fna.gz	Bacillus_amyloliquefaciens_30.fna.gz	93.8796	1185	1372
Bacillus_amyloliquefaciens_49.fna.gz	Bacillus_amyloliquefaciens_49.fna.gz	100	1368	1369
Bacillus_amyloliquefaciens_49.fna.gz	Bacillus_amyloliquefaciens_56.fna.gz	98.8291	1235	1369
Bacillus_amyloliquefaciens_49.fna.gz	Bacillus_amyloliquefaciens_39.fna.gz	98.7251	1234	1369
Bacillus_amyloliquefaciens_49.fna.gz	Bacillus_amyloliquefaciens_11.fna.gz	98.6187	1235	1369
Bacillus_amyloliquefaciens_49.fna.gz	Bacillus_amyloliquefaciens_23.fna.gz	98.4929	1251	1369
Bacillus_amyloliquefaciens_49.fna.gz	Bacillus_amyloliquefaciens_25.fna.gz	98.4495	1272	1369
Bacillus_amyloliquefaciens_49.fna.gz	Bacillus_amyloliquefaciens_55.fna.gz	98.3865	1296	1369
Bacillus_amyloliquefaciens_49.fna.gz	Bacillus_amyloliquefaciens_17.fna.gz	98.3187	1236	1369
Bacillus_amyloliquefaciens_49.fna.gz	Bacillus_amyloliquefaciens_60.fna.gz	98.1248	1247	1369
Bacillus_amyloliquefaciens_49.fna.gz	Bacillus_amyloliquefaciens_24.fna.gz	98.0902	1249	1369
Bacillus_amyloliquefaciens_49.fna.gz	Bacillus_amyloliquefaciens_45.fna.gz	98.0703	1265	1369
Bacillus_amyloliquefaciens_49.fna.gz	Bacillus_amyloliquefaciens_48.fna.gz	98.0637	1241	1369
Bacillus_amyloliquefaciens_49.fna.gz	Bacillus_amyloliquefaciens_59.fna.gz	98.0377	1238	1369
Bacillus_amyloliquefaciens_49.fna.gz	Bacillus_amyloliquefaciens_36.fna.gz	97.9394	1246	1369
Bacillus_amyloliquefaciens_49.fna.gz	Bacillus_amyloliquefaciens_41.fna.gz	97.7818	1242	1369
Bacillus_amyloliquefaciens_49.fna.gz	Bacillus_amyloliquefaciens_42.fna.gz	97.732	1273	1369
Bacillus_amyloliquefaciens_49.fna.gz	Bacillus_amyloliquefaciens_04.fna.gz	97.7276	1223	1369
Bacillus_amyloliquefaciens_49.fna.gz	Bacillus_amyloliquefaciens_02.fna.gz	97.4949	1250	1369
Bacillus_amyloliquefaciens_49.fna.gz	Bacillus_amyloliquefaciens_31.fna.gz	97.4879	1258	1369
Bacillus_amyloliquefaciens_49.fna.gz	Bacillus_amyloliquefaciens_40.fna.gz	97.4833	1245	1369
Bacillus_amyloliquefaciens_49.fna.gz	Bacillus_amyloliquefaciens_16.fna.gz	97.4769	1196	1369
Bacillus_amyloliquefaciens_49.fna.gz	Bacillus_amyloliquefaciens_20.fna.gz	97.4676	1241	1369
Bacillus_amyloliquefaciens_49.fna.gz	Bacillus_amyloliquefaciens_18.fna.gz	97.3534	1252	1369
Bacillus_amyloliquefaciens_49.fna.gz	Bacillus_amyloliquefaciens_33.fna.gz	97.3292	1267	1369
Bacillus_amyloliquefaciens_49.fna.gz	Bacillus_amyloliquefaciens_51.fna.gz	93.9227	1206	1369
Bacillus_amyloliquefaciens_49.fna.gz	Bacillus_amyloliquefaciens_38.fna.gz	93.9071	1241	1369
Bacillus_amyloliquefaciens_49.fna.gz	Bacillus_amyloliquefaciens_57.fna.gz	93.9069	1155	1369
Bacillus_amyloliquefaciens_49.fna.gz	Bacillus_amyloliquefaciens_01.fna.gz	93.8925	1175	1369
Bacillus_amyloliquefaciens_49.fna.gz	Bacillus_amyloliquefaciens_28.fna.gz	93.8709	1179	1369
Bacillus_amyloliquefaciens_49.fna.gz	Bacillus_amyloliquefaciens_30.fna.gz	93.86	1202	1369
Bacillus_amyloliquefaciens_49.fna.gz	Bacillus_amyloliquefaciens_29.fna.gz	93.8574	1159	1369
Bacillus_amyloliquefaciens_39.fna.gz	Bacillus_amyloliquefaciens_39.fna.gz	100	1296	1296
Bacillus_amyloliquefaciens_39.fna.gz	Bacillus_amyloliquefaciens_49.fna.gz	98.789	1234	1296
Bacillus_amyloliquefaciens_39.fna.gz	Bacillus_amyloliquefaciens_56.fna.gz	98.6609	1214	1296
Bacillus_amyloliquefaciens_39.fna.gz	Bacillus_amyloliquefaciens_55.fna.gz	98.6479	1240	1296
Bacillus_amyloliquefaciens_39.fna.gz	Bacillus_amyloliquefaciens_25.fna.gz	98.5964	1237	1296
Bacillus_amyloliquefaciens_39.fna.gz	Bacillus_amyloliquefaciens_23.fna.gz	98.5571	1231	1296
Bacillus_amyloliquefaciens_39.fna.gz	Bacillus_amyloliquefaciens_11.fna.gz	98.535	1246	1296
Bacillus_amyloliquefaciens_39.fna.gz	Bacillus_amyloliquefaciens_17.fna.gz	98.4107	1224	1296
Bacillus_amyloliquefaciens_39.fna.gz	Bacillus_amyloliquefaciens_60.fna.gz	98.224	1235	1296
Bacillus_amyloliquefaciens_39.fna.gz	Bacillus_amyloliquefaciens_45.fna.gz	98.2043	1236	1296
Bacillus_amyloliquefaciens_39.fna.gz	Bacillus_amyloliquefaciens_24.fna.gz	98.1961	1255	1296
Bacillus_amyloliquefaciens_39.fna.gz	Bacillus_amyloliquefaciens_59.fna.gz	98.1881	1228	1296
Bacillus_amyloliquefaciens_39.fna.gz	Bacillus_amyloliquefaciens_48.fna.gz	98.1477	1234	1296
Bacillus_amyloliquefaciens_39.fna.gz	Bacillus_amyloliquefaciens_36.fna.gz	98.0981	1229	1296
Bacillus_amyloliquefaciens_39.fna.gz	Bacillus_amyloliquefaciens_42.fna.gz	98.0811	1220	1296
Bacillus_amyloliquefaciens_39.fna.gz	Bacillus_amyloliquefaciens_04.fna.gz	98.0079	1196	1296
Bacillus_amyloliquefaciens_39.fna.gz	Bacillus_amyloliquefaciens_41.fna.gz	97.9969	1202	1296
Bacillus_amyloliquefaciens_39.fna.gz	Bacillus_amyloliquefaciens_40.fna.gz	97.6681	1235	1296
Bacillus_amyloliquefaciens_39.fna.gz	Bacillus_amyloliquefaciens_02.fna.gz	97.5867	1218	1296
Bacillus_amyloliquefaciens_39.fna.gz	Bacillus_amyloliquefaciens_20.fna.gz	97.5724	1224	1296
Bacillus_amyloliquefaciens_39.fna.gz	Bacillus_amyloliquefaciens_33.fna.gz	97.5707	1224	1296
Bacillus_amyloliquefaciens_39.fna.gz	Bacillus_amyloliquefaciens_31.fna.gz	97.5651	1216	1296
Bacillus_amyloliquefaciens_39.fna.gz	Bacillus_amyloliquefaciens_16.fna.gz	97.5544	1184	1296
Bacillus_amyloliquefaciens_39.fna.gz	Bacillus_amyloliquefaciens_18.fna.gz	97.4885	1212	1296
Bacillus_amyloliquefaciens_39.fna.gz	Bacillus_amyloliquefaciens_28.fna.gz	94.0264	1162	1296
Bacillus_amyloliquefaciens_39.fna.gz	Bacillus_amyloliquefaciens_38.fna.gz	93.9581	1187	1296
Bacillus_amyloliquefaciens_39.fna.gz	Bacillus_amyloliquefaciens_51.fna.gz	93.9428	1185	1296
Bacillus_amyloliquefaciens_39.fna.gz	Bacillus_amyloliquefaciens_30.fna.gz	93.9321	1180	1296
Bacillus_amyloliquefaciens_39.fna.gz	Bacillus_amyloliquefaciens_29.fna.gz	93.914	1152	1296
Bacillus_amyloliquefaciens_39.fna.gz	Bacillus_amyloliquefaciens_57.fna.gz	93.8539	1177	1296
Bacillus_amyloliquefaciens_39.fna.gz	Bacillus_amyloliquefaciens_01.fna.gz	93.8227	1175	1296
Bacillus_amyloliquefaciens_57.fna.gz	Bacillus_amyloliquefaciens_57.fna.gz	100	1284	1287
Bacillus_amyloliquefaciens_57.fna.gz	Bacillus_amyloliquefaciens_29.fna.gz	99.0495	1209	1287
Bacillus_amyloliquefaciens_57.fna.gz	Bacillus_amyloliquefaciens_51.fna.gz	97.8238	1185	1287
Bacillus_amyloliquefaciens_57.fna.gz	Bacillus_amyloliquefaciens_28.fna.gz	97.7409	1150	1287
Bacillus_amyloliquefaciens_57.fna.gz	Bacillus_amyloliquefaciens_38.fna.gz	97.5943	1187	1287
Bacillus_amyloliquefaciens_57.fna.gz	Bacillus_amyloliquefaciens_30.fna.gz	97.5393	1177	1287
Bacillus_amyloliquefaciens_57.fna.gz	Bacillus_amyloliquefaciens_01.fna.gz	97.4641	1186	1287
Bacillus_amyloliquefaciens_57.fna.gz	Bacillus_amyloliquefaciens_45.fna.gz	94.0355	1154	1287
Bacillus_amyloliquefaciens_57.fna.gz	Bacillus_amyloliquefaciens_48.fna.gz	94.0142	1156	1287
Bacillus_amyloliquefaciens_57.fna.gz	Bacillus_amyloliquefaciens_36.fna.gz	93.9629	1148	1287
Bacillus_amyloliquefaciens_57.fna.gz	Bacillus_amyloliquefaciens_41.fna.gz	93.9525	1125	1287
Bacillus_amyloliquefaciens_57.fna.gz	Bacillus_amyloliquefaciens_59.fna.gz	93.952	1135	1287
Bacillus_amyloliquefaciens_57.fna.gz	Bacillus_amyloliquefaciens_24.fna.gz	93.9391	1168	1287
Bacillus_amyloliquefaciens_57.fna.gz	Bacillus_amyloliquefaciens_23.fna.gz	93.9198	1171	1287
Bacillus_amyloliquefaciens_57.fna.gz	Bacillus_amyloliquefaciens_60.fna.gz	93.91	1142	1287
Bacillus_amyloliquefaciens_57.fna.gz	Bacillus_amyloliquefaciens_39.fna.gz	93.904	1156	1287
Bacillus_amyloliquefaciens_57.fna.gz	Bacillus_amyloliquefaciens_40.fna.gz	93.8804	1146	1287
Bacillus_amyloliquefaciens_57.fna.gz	Bacillus_amyloliquefaciens_31.fna.gz	93.8728	1146	1287
Bacillus_amyloliquefaciens_57.fna.gz	Bacillus_amyloliquefaciens_18.fna.gz	93.8727	1129	1287
Bacillus_amyloliquefaciens_57.fna.gz	Bacillus_amyloliquefaciens_49.fna.gz	93.8679	1151	1287
Bacillus_amyloliquefaciens_57.fna.gz	Bacillus_amyloliquefaciens_55.fna.gz	93.8648	1170	1287
Bacillus_amyloliquefaciens_57.fna.gz	Bacillus_amyloliquefaciens_25.fna.gz	93.8543	1165	1287
Bacillus_amyloliquefaciens_57.fna.gz	Bacillus_amyloliquefaciens_20.fna.gz	93.8469	1139	1287
Bacillus_amyloliquefaciens_57.fna.gz	Bacillus_amyloliquefaciens_42.fna.gz	93.844	1148	1287
Bacillus_amyloliquefaciens_57.fna.gz	Bacillus_amyloliquefaciens_56.fna.gz	93.8378	1135	1287
Bacillus_amyloliquefaciens_57.fna.gz	Bacillus_amyloliquefaciens_11.fna.gz	93.8343	1158	1287
Bacillus_amyloliquefaciens_57.fna.gz	Bacillus_amyloliquefaciens_33.fna.gz	93.8316	1147	1287
Bacillus_amyloliquefaciens_57.fna.gz	Bacillus_amyloliquefaciens_04.fna.gz	93.8306	1132	1287
Bacillus_amyloliquefaciens_57.fna.gz	Bacillus_amyloliquefaciens_17.fna.gz	93.8217	1131	1287
Bacillus_amyloliquefaciens_57.fna.gz	Bacillus_amyloliquefaciens_16.fna.gz	93.8033	1119	1287
Bacillus_amyloliquefaciens_57.fna.gz	Bacillus_amyloliquefaciens_02.fna.gz	93.7467	1155	1287
Bacillus_amyloliquefaciens_11.fna.gz	Bacillus_amyloliquefaciens_11.fna.gz	100	1312	1312
Bacillus_amyloliquefaciens_11.fna.gz	Bacillus_amyloliquefaciens_55.fna.gz	99.4086	1277	1312
Bacillus_amyloliquefaciens_11.fna.gz	Bacillus_amyloliquefaciens_25.fna.gz	99.1399	1249	1312
Bacillus_amyloliquefaciens_11.fna.gz	Bacillus_amyloliquefaciens_23.fna.gz	98.9637	1254	1312
Bacillus_amyloliquefaciens_11.fna.gz	Bacillus_amyloliquefaciens_17.fna.gz	98.8144	1238	1312
Bacillus_amyloliquefaciens_11.fna.gz	Bacillus_amyloliquefaciens_49.fna.gz	98.6774	1240	1312
Bacillus_amyloliquefaciens_11.fna.gz	Bacillus_amyloliquefaciens_56.fna.gz	98.5268	1214	1312
Bacillus_amyloliquefaciens_11.fna.gz	Bacillus_amyloliquefaciens_39.fna.gz	98.5224	1246	1312
Bacillus_amyloliquefaciens_11.fna.gz	Bacillus_amyloliquefaciens_45.fna.gz	98.1244	1231	1312
Bacillus_amyloliquefaciens_11.fna.gz	Bacillus_amyloliquefaciens_59.fna.gz	98.0895	1221	1312
Bacillus_amyloliquefaciens_11.fna.gz	Bacillus_amyloliquefaciens_60.fna.gz	98.0582	1230	1312
Bacillus_amyloliquefaciens_11.fna.gz	Bacillus_amyloliquefaciens_48.fna.gz	98.048	1230	1312
Bacillus_amyloliquefaciens_11.fna.gz	Bacillus_amyloliquefaciens_24.fna.gz	98.0315	1244	1312
Bacillus_amyloliquefaciens_11.fna.gz	Bacillus_amyloliquefaciens_36.fna.gz	97.9851	1230	1312
Bacillus_amyloliquefaciens_11.fna.gz	Bacillus_amyloliquefaciens_42.fna.gz	97.8916	1230	1312
Bacillus_amyloliquefaciens_11.fna.gz	Bacillus_amyloliquefaciens_41.fna.gz	97.8089	1209	1312
Bacillus_amyloliquefaciens_11.fna.gz	Bacillus_amyloliquefaciens_04.fna.gz	97.794	1199	1312
Bacillus_amyloliquefaciens_11.fna.gz	Bacillus_amyloliquefaciens_40.fna.gz	97.6037	1228	1312
Bacillus_amyloliquefaciens_11.fna.gz	Bacillus_amyloliquefaciens_33.fna.gz	97.5888	1239	1312
Bacillus_amyloliquefaciens_11.fna.gz	Bacillus_amyloliquefaciens_31.fna.gz	97.571	1217	1312
Bacillus_amyloliquefaciens_11.fna.gz	Bacillus_amyloliquefaciens_02.fna.gz	97.5662	1219	1312
Bacillus_amyloliquefaciens_11.fna.gz	Bacillus_amyloliquefaciens_20.fna.gz	97.5369	1227	1312
Bacillus_amyloliquefaciens_11.fna.gz	Bacillus_amyloliquefaciens_16.fna.gz	97.5133	1209	1312
Bacillus_amyloliquefaciens_11.fna.gz	Bacillus_amyloliquefaciens_18.fna.gz	97.4414	1242	1312
Bacillus_amyloliquefaciens_11.fna.gz	Bacillus_amyloliquefaciens_51.fna.gz	93.9274	1166	1312
Bacillus_amyloliquefaciens_11.fna.gz	Bacillus_amyloliquefaciens_29.fna.gz	93.8866	1143	1312
Bacillus_amyloliquefaciens_11.fna.gz	Bacillus_amyloliquefaciens_28.fna.gz	93.8721	1164	1312
Bacillus_amyloliquefaciens_11.fna.gz	Bacillus_amyloliquefaciens_30.fna.gz	93.8331	1184	1312
Bacillus_amyloliquefaciens_11.fna.gz	Bacillus_amyloliquefaciens_38.fna.gz	93.8255	1183	1312
Bacillus_amyloliquefaciens_11.fna.gz	Bacillus_amyloliquefaciens_01.fna.gz	93.7671	1162	1312
Bacillus_amyloliquefaciens_11.fna.gz	Bacillus_amyloliquefaciens_57.fna.gz	93.7668	1171	1312
Bacillus_amyloliquefaciens_51.fna.gz	Bacillus_amyloliquefaciens_51.fna.gz	100	1277	1282
Bacillus_amyloliquefaciens_51.fna.gz	Bacillus_amyloliquefaciens_28.fna.gz	98.419	1202	1282
Bacillus_amyloliquefaciens_51.fna.gz	Bacillus_amyloliquefaciens_38.fna.gz	98.4065	1237	1282
Bacillus_amyloliquefaciens_51.fna.gz	Bacillus_amyloliquefaciens_30.fna.gz	98.3947	1227	1282
Bacillus_amyloliquefaciens_51.fna.gz	Bacillus_amyloliquefaciens_01.fna.gz	98.3929	1198	1282
Bacillus_amyloliquefaciens_51.fna.gz	Bacillus_amyloliquefaciens_57.fna.gz	97.7986	1188	1282
Bacillus_amyloliquefaciens_51.fna.gz	Bacillus_amyloliquefaciens_29.fna.gz	97.7796	1174	1282
Bacillus_amyloliquefaciens_51.fna.gz	Bacillus_amyloliquefaciens_48.fna.gz	93.9923	1194	1282
Bacillus_amyloliquefaciens_51.fna.gz	Bacillus_amyloliquefaciens_45.fna.gz	93.9887	1204	1282
Bacillus_amyloliquefaciens_51.fna.gz	Bacillus_amyloliquefaciens_24.fna.gz	93.9539	1199	1282
Bacillus_amyloliquefaciens_51.fna.gz	Bacillus_amyloliquefaciens_39.fna.gz	93.9487	1179	1282
Bacillus_amyloliquefaciens_51.fna.gz	Bacillus_amyloliquefaciens_23.fna.gz	93.9453	1197	1282
Bacillus_amyloliquefaciens_51.fna.gz	Bacillus_amyloliquefaciens_31.fna.gz	93.9451	1195	1282
Bacillus_amyloliquefaciens_51.fna.gz	Bacillus_amyloliquefaciens_49.fna.gz	93.9417	1212	1282
Bacillus_amyloliquefaciens_51.fna.gz	Bacillus_amyloliquefaciens_36.fna.gz	93.9363	1190	1282
Bacillus_amyloliquefaciens_51.fna.gz	Bacillus_amyloliquefaciens_04.fna.gz	93.9258	1157	1282
Bacillus_amyloliquefaciens_51.fna.gz	Bacillus_amyloliquefaciens_59.fna.gz	93.923	1183	1282
Bacillus_amyloliquefaciens_51.fna.gz	Bacillus_amyloliquefaciens_55.fna.gz	93.9086	1208	1282
Bacillus_amyloliquefaciens_51.fna.gz	Bacillus_amyloliquefaciens_41.fna.gz	93.9074	1177	1282
Bacillus_amyloliquefaciens_51.fna.gz	Bacillus_amyloliquefaciens_11.fna.gz	93.9066	1169	1282
Bacillus_amyloliquefaciens_51.fna.gz	Bacillus_amyloliquefaciens_42.fna.gz	93.8974	1179	1282
Bacillus_amyloliquefaciens_51.fna.gz	Bacillus_amyloliquefaciens_25.fna.gz	93.8874	1215	1282
Bacillus_amyloliquefaciens_51.fna.gz	Bacillus_amyloliquefaciens_20.fna.gz	93.8787	1188	1282
Bacillus_amyloliquefaciens_51.fna.gz	Bacillus_amyloliquefaciens_40.fna.gz	93.8758	1194	1282
Bacillus_amyloliquefaciens_51.fna.gz	Bacillus_amyloliquefaciens_60.fna.gz	93.8361	1188	1282
Bacillus_amyloliquefaciens_51.fna.gz	Bacillus_amyloliquefaciens_02.fna.gz	93.8255	1207	1282
Bacillus_amyloliquefaciens_51.fna.gz	Bacillus_amyloliquefaciens_17.fna.gz	93.819	1177	1282
Bacillus_amyloliquefaciens_51.fna.gz	Bacillus_amyloliquefaciens_16.fna.gz	93.8133	1145	1282
Bacillus_amyloliquefaciens_51.fna.gz	Bacillus_amyloliquefaciens_18.fna.gz	93.8013	1173	1282
Bacillus_amyloliquefaciens_51.fna.gz	Bacillus_amyloliquefaciens_33.fna.gz	93.7861	1178	1282
Bacillus_amyloliquefaciens_51.fna.gz	Bacillus_amyloliquefaciens_56.fna.gz	93.7464	1168	1282
Bacillus_amyloliquefaciens_56.fna.gz	Bacillus_amyloliquefaciens_56.fna.gz	100	1319	1320
Bacillus_amyloliquefaciens_56.fna.gz	Bacillus_amyloliquefaciens_49.fna.gz	98.8099	1241	1320
Bacillus_amyloliquefaciens_56.fna.gz	Bacillus_amyloliquefaciens_39.fna.gz	98.571	1218	1320
Bacillus_amyloliquefaciens_56.fna.gz	Bacillus_amyloliquefaciens_11.fna.gz	98.5012	1213	1320
Bacillus_amyloliquefaciens_56.fna.gz	Bacillus_amyloliquefaciens_23.fna.gz	98.4992	1229	1320
Bacillus_amyloliquefaciens_56.fna.gz	Bacillus_amyloliquefaciens_55.fna.gz	98.4055	1227	1320
Bacillus_amyloliquefaciens_56.fna.gz	Bacillus_amyloliquefaciens_17.fna.gz	98.3551	1222	1320
Bacillus_amyloliquefaciens_56.fna.gz	Bacillus_amyloliquefaciens_25.fna.gz	98.3087	1238	1320
Bacillus_amyloliquefaciens_56.fna.gz	Bacillus_amyloliquefaciens_24.fna.gz	98.1099	1216	1320
Bacillus_amyloliquefaciens_56.fna.gz	Bacillus_amyloliquefaciens_60.fna.gz	98.0777	1211	1320
Bacillus_amyloliquefaciens_56.fna.gz	Bacillus_amyloliquefaciens_48.fna.gz	97.9994	1216	1320
Bacillus_amyloliquefaciens_56.fna.gz	Bacillus_amyloliquefaciens_59.fna.gz	97.9784	1210	1320
Bacillus_amyloliquefaciens_56.fna.gz	Bacillus_amyloliquefaciens_45.fna.gz	97.9667	1221	1320
Bacillus_amyloliquefaciens_56.fna.gz	Bacillus_amyloliquefaciens_36.fna.gz	97.9611	1233	1320
Bacillus_amyloliquefaciens_56.fna.gz	Bacillus_amyloliquefaciens_42.fna.gz	97.9189	1221	1320
Bacillus_amyloliquefaciens_56.fna.gz	Bacillus_amyloliquefaciens_41.fna.gz	97.8558	1213	1320
Bacillus_amyloliquefaciens_56.fna.gz	Bacillus_amyloliquefaciens_04.fna.gz	97.7871	1218	1320
Bacillus_amyloliquefaciens_56.fna.gz	Bacillus_amyloliquefaciens_18.fna.gz	97.4906	1210	1320
Bacillus_amyloliquefaciens_56.fna.gz	Bacillus_amyloliquefaciens_20.fna.gz	97.4479	1209	1320
Bacillus_amyloliquefaciens_56.fna.gz	Bacillus_amyloliquefaciens_02.fna.gz	97.4074	1222	1320
Bacillus_amyloliquefaciens_56.fna.gz	Bacillus_amyloliquefaciens_31.fna.gz	97.4019	1224	1320
Bacillus_amyloliquefaciens_56.fna.gz	Bacillus_amyloliquefaciens_40.fna.gz	97.3857	1218	1320
Bacillus_amyloliquefaciens_56.fna.gz	Bacillus_amyloliquefaciens_33.fna.gz	97.3845	1221	1320
Bacillus_amyloliquefaciens_56.fna.gz	Bacillus_amyloliquefaciens_16.fna.gz	97.3622	1190	1320
Bacillus_amyloliquefaciens_56.fna.gz	Bacillus_amyloliquefaciens_38.fna.gz	93.8385	1182	1320
Bacillus_amyloliquefaciens_56.fna.gz	Bacillus_amyloliquefaciens_28.fna.gz	93.812	1149	1320
Bacillus_amyloliquefaciens_56.fna.gz	Bacillus_amyloliquefaciens_01.fna.gz	93.7951	1181	1320
Bacillus_amyloliquefaciens_56.fna.gz	Bacillus_amyloliquefaciens_29.fna.gz	93.7937	1141	1320
Bacillus_amyloliquefaciens_56.fna.gz	Bacillus_amyloliquefaciens_57.fna.gz	93.7754	1140	1320
Bacillus_amyloliquefaciens_56.fna.gz	Bacillus_amyloliquefaciens_30.fna.gz	93.7573	1185	1320
Bacillus_amyloliquefaciens_56.fna.gz	Bacillus_amyloliquefaciens_51.fna.gz	93.7484	1174	1320
Bacillus_amyloliquefaciens_02.fna.gz	Bacillus_amyloliquefaciens_02.fna.gz	100	1307	1311
Bacillus_amyloliquefaciens_02.fna.gz	Bacillus_amyloliquefaciens_33.fna.gz	99.3095	1242	1311
Bacillus_amyloliquefaciens_02.fna.gz	Bacillus_amyloliquefaciens_20.fna.gz	99.2582	1245	1311
Bacillus_amyloliquefaciens_02.fna.gz	Bacillus_amyloliquefaciens_18.fna.gz	99.2154	1227	1311
Bacillus_amyloliquefaciens_02.fna.gz	Bacillus_amyloliquefaciens_16.fna.gz	99.1082	1215	1311
Bacillus_amyloliquefaciens_02.fna.gz	Bacillus_amyloliquefaciens_31.fna.gz	99.0964	1256	1311
Bacillus_amyloliquefaciens_02.fna.gz	Bacillus_amyloliquefaciens_40.fna.gz	98.4762	1244	1311
Bacillus_amyloliquefaciens_02.fna.gz	Bacillus_amyloliquefaciens_17.fna.gz	97.7412	1216	1311
Bacillus_amyloliquefaciens_02.fna.gz	Bacillus_amyloliquefaciens_41.fna.gz	97.6278	1232	1311
Bacillus_amyloliquefaciens_02.fna.gz	Bacillus_amyloliquefaciens_55.fna.gz	97.5885	1240	1311
Bacillus_amyloliquefaciens_02.fna.gz	Bacillus_amyloliquefaciens_48.fna.gz	97.5734	1243	1311
Bacillus_amyloliquefaciens_02.fna.gz	Bacillus_amyloliquefaciens_59.fna.gz	97.5673	1226	1311
Bacillus_amyloliquefaciens_02.fna.gz	Bacillus_amyloliquefaciens_11.fna.gz	97.5668	1212	1311
Bacillus_amyloliquefaciens_02.fna.gz	Bacillus_amyloliquefaciens_04.fna.gz	97.5582	1221	1311
Bacillus_amyloliquefaciens_02.fna.gz	Bacillus_amyloliquefaciens_39.fna.gz	97.5455	1219	1311
Bacillus_amyloliquefaciens_02.fna.gz	Bacillus_amyloliquefaciens_24.fna.gz	97.5369	1241	1311
Bacillus_amyloliquefaciens_02.fna.gz	Bacillus_amyloliquefaciens_42.fna.gz	97.5243	1219	1311
Bacillus_amyloliquefaciens_02.fna.gz	Bacillus_amyloliquefaciens_23.fna.gz	97.5206	1237	1311
Bacillus_amyloliquefaciens_02.fna.gz	Bacillus_amyloliquefaciens_36.fna.gz	97.5088	1244	1311
Bacillus_amyloliquefaciens_02.fna.gz	Bacillus_amyloliquefaciens_60.fna.gz	97.5028	1225	1311
Bacillus_amyloliquefaciens_02.fna.gz	Bacillus_amyloliquefaciens_45.fna.gz	97.4913	1252	1311
Bacillus_amyloliquefaciens_02.fna.gz	Bacillus_amyloliquefaciens_25.fna.gz	97.4844	1251	1311
Bacillus_amyloliquefaciens_02.fna.gz	Bacillus_amyloliquefaciens_49.fna.gz	97.4822	1247	1311
Bacillus_amyloliquefaciens_02.fna.gz	Bacillus_amyloliquefaciens_56.fna.gz	97.4665	1218	1311
Bacillus_amyloliquefaciens_02.fna.gz	Bacillus_amyloliquefaciens_38.fna.gz	93.9898	1210	1311
Bacillus_amyloliquefaciens_02.fna.gz	Bacillus_amyloliquefaciens_28.fna.gz	93.9244	1175	1311
Bacillus_amyloliquefaciens_02.fna.gz	Bacillus_amyloliquefaciens_01.fna.gz	93.9187	1174	1311
Bacillus_amyloliquefaciens_02.fna.gz	Bacillus_amyloliquefaciens_51.fna.gz	93.8826	1201	1311
Bacillus_amyloliquefaciens_02.fna.gz	Bacillus_amyloliquefaciens_30.fna.gz	93.8666	1193	1311
Bacillus_amyloliquefaciens_02.fna.gz	Bacillus_amyloliquefaciens_29.fna.gz	93.8245	1141	1311
Bacillus_amyloliquefaciens_02.fna.gz	Bacillus_amyloliquefaciens_57.fna.gz	93.7623	1160	1311
Bacillus_amyloliquefaciens_45.fna.gz	Bacillus_amyloliquefaciens_45.fna.gz	100	1332	1337
Bacillus_amyloliquefaciens_45.fna.gz	Bacillus_amyloliquefaciens_48.fna.gz	99.1371	1283	1337
Bacillus_amyloliquefaciens_45.fna.gz	Bacillus_amyloliquefaciens_59.fna.gz	99.1353	1277	1337
Bacillus_amyloliquefaciens_45.fna.gz	Bacillus_amyloliquefaciens_42.fna.gz	99.0988	1267	1337
Bacillus_amyloliquefaciens_45.fna.gz	Bacillus_amyloliquefaciens_36.fna.gz	98.944	1283	1337
Bacillus_amyloliquefaciens_45.fna.gz	Bacillus_amyloliquefaciens_24.fna.gz	98.8829	1281	1337
Bacillus_amyloliquefaciens_45.fna.gz	Bacillus_amyloliquefaciens_41.fna.gz	98.5543	1244	1337
Bacillus_amyloliquefaciens_45.fna.gz	Bacillus_amyloliquefaciens_04.fna.gz	98.4864	1222	1337
Bacillus_amyloliquefaciens_45.fna.gz	Bacillus_amyloliquefaciens_39.fna.gz	98.2104	1234	1337
Bacillus_amyloliquefaciens_45.fna.gz	Bacillus_amyloliquefaciens_25.fna.gz	98.177	1280	1337
Bacillus_amyloliquefaciens_45.fna.gz	Bacillus_amyloliquefaciens_23.fna.gz	98.1524	1250	1337
Bacillus_amyloliquefaciens_45.fna.gz	Bacillus_amyloliquefaciens_60.fna.gz	98.1145	1243	1337
Bacillus_amyloliquefaciens_45.fna.gz	Bacillus_amyloliquefaciens_49.fna.gz	98.1022	1257	1337
Bacillus_amyloliquefaciens_45.fna.gz	Bacillus_amyloliquefaciens_55.fna.gz	98.0974	1264	1337
Bacillus_amyloliquefaciens_45.fna.gz	Bacillus_amyloliquefaciens_11.fna.gz	98.0736	1233	1337
Bacillus_amyloliquefaciens_45.fna.gz	Bacillus_amyloliquefaciens_56.fna.gz	98.0318	1211	1337
Bacillus_amyloliquefaciens_45.fna.gz	Bacillus_amyloliquefaciens_17.fna.gz	97.9764	1237	1337
Bacillus_amyloliquefaciens_45.fna.gz	Bacillus_amyloliquefaciens_40.fna.gz	97.6462	1251	1337
Bacillus_amyloliquefaciens_45.fna.gz	Bacillus_amyloliquefaciens_31.fna.gz	97.5645	1254	1337
Bacillus_amyloliquefaciens_45.fna.gz	Bacillus_amyloliquefaciens_20.fna.gz	97.5289	1241	1337
Bacillus_amyloliquefaciens_45.fna.gz	Bacillus_amyloliquefaciens_33.fna.gz	97.4923	1226	1337
Bacillus_amyloliquefaciens_45.fna.gz	Bacillus_amyloliquefaciens_18.fna.gz	97.4809	1220	1337
Bacillus_amyloliquefaciens_45.fna.gz	Bacillus_amyloliquefaciens_16.fna.gz	97.4716	1194	1337
Bacillus_amyloliquefaciens_45.fna.gz	Bacillus_amyloliquefaciens_02.fna.gz	97.4619	1250	1337
Bacillus_amyloliquefaciens_45.fna.gz	Bacillus_amyloliquefaciens_51.fna.gz	93.9823	1207	1337
Bacillus_amyloliquefaciens_45.fna.gz	Bacillus_amyloliquefaciens_01.fna.gz	93.9741	1160	1337
Bacillus_amyloliquefaciens_45.fna.gz	Bacillus_amyloliquefaciens_29.fna.gz	93.9669	1144	1337
Bacillus_amyloliquefaciens_45.fna.gz	Bacillus_amyloliquefaciens_57.fna.gz	93.9561	1168	1337
Bacillus_amyloliquefaciens_45.fna.gz	Bacillus_amyloliquefaciens_28.fna.gz	93.9406	1173	1337
Bacillus_amyloliquefaciens_45.fna.gz	Bacillus_amyloliquefaciens_38.fna.gz	93.9103	1205	1337
Bacillus_amyloliquefaciens_45.fna.gz	Bacillus_amyloliquefaciens_30.fna.gz	93.8881	1178	1337
Bacillus_amyloliquefaciens_48.fna.gz	Bacillus_amyloliquefaciens_48.fna.gz	100	1317	1321
Bacillus_amyloliquefaciens_48.fna.gz	Bacillus_amyloliquefaciens_59.fna.gz	99.2013	1272	1321
Bacillus_amyloliquefaciens_48.fna.gz	Bacillus_amyloliquefaciens_45.fna.gz	99.1089	1288	1321
Bacillus_amyloliquefaciens_48.fna.gz	Bacillus_amyloliquefaciens_42.fna.gz	99.1016	1267	1321
Bacillus_amyloliquefaciens_48.fna.gz	Bacillus_amyloliquefaciens_24.fna.gz	99.023	1290	1321
Bacillus_amyloliquefaciens_48.fna.gz	Bacillus_amyloliquefaciens_36.fna.gz	98.987	1283	1321
Bacillus_amyloliquefaciens_48.fna.gz	Bacillus_amyloliquefaciens_04.fna.gz	98.6125	1218	1321
Bacillus_amyloliquefaciens_48.fna.gz	Bacillus_amyloliquefaciens_41.fna.gz	98.6082	1246	1321
Bacillus_amyloliquefaciens_48.fna.gz	Bacillus_amyloliquefaciens_39.fna.gz	98.1584	1234	1321
Bacillus_amyloliquefaciens_48.fna.gz	Bacillus_amyloliquefaciens_25.fna.gz	98.0993	1265	1321
Bacillus_amyloliquefaciens_48.fna.gz	Bacillus_amyloliquefaciens_60.fna.gz	98.0899	1243	1321
Bacillus_amyloliquefaciens_48.fna.gz	Bacillus_amyloliquefaciens_49.fna.gz	98.0727	1243	1321
Bacillus_amyloliquefaciens_48.fna.gz	Bacillus_amyloliquefaciens_23.fna.gz	98.0421	1253	1321
Bacillus_amyloliquefaciens_48.fna.gz	Bacillus_amyloliquefaciens_56.fna.gz	98.0221	1209	1321
Bacillus_amyloliquefaciens_48.fna.gz	Bacillus_amyloliquefaciens_55.fna.gz	98.0006	1267	1321
Bacillus_amyloliquefaciens_48.fna.gz	Bacillus_amyloliquefaciens_17.fna.gz	97.9747	1229	1321
Bacillus_amyloliquefaciens_48.fna.gz	Bacillus_amyloliquefaciens_11.fna.gz	97.9588	1238	1321
Bacillus_amyloliquefaciens_48.fna.gz	Bacillus_amyloliquefaciens_40.fna.gz	97.6436	1254	1321
Bacillus_amyloliquefaciens_48.fna.gz	Bacillus_amyloliquefaciens_31.fna.gz	97.5658	1241	1321
Bacillus_amyloliquefaciens_48.fna.gz	Bacillus_amyloliquefaciens_02.fna.gz	97.5575	1237	1321
Bacillus_amyloliquefaciens_48.fna.gz	Bacillus_amyloliquefaciens_16.fna.gz	97.5155	1187	1321
Bacillus_amyloliquefaciens_48.fna.gz	Bacillus_amyloliquefaciens_20.fna.gz	97.5012	1246	1321
Bacillus_amyloliquefaciens_48.fna.gz	Bacillus_amyloliquefaciens_33.fna.gz	97.4626	1230	1321
Bacillus_amyloliquefaciens_48.fna.gz	Bacillus_amyloliquefaciens_18.fna.gz	97.4583	1217	1321
Bacillus_amyloliquefaciens_48.fna.gz	Bacillus_amyloliquefaciens_51.fna.gz	94.011	1193	1321
Bacillus_amyloliquefaciens_48.fna.gz	Bacillus_amyloliquefaciens_01.fna.gz	93.9885	1156	1321
Bacillus_amyloliquefaciens_48.fna.gz	Bacillus_amyloliquefaciens_29.fna.gz	93.9854	1149	1321
Bacillus_amyloliquefaciens_48.fna.gz	Bacillus_amyloliquefaciens_28.fna.gz	93.9846	1163	1321
Bacillus_amyloliquefaciens_48.fna.gz	Bacillus_amyloliquefaciens_57.fna.gz	93.9593	1159	1321
Bacillus_amyloliquefaciens_48.fna.gz	Bacillus_amyloliquefaciens_38.fna.gz	93.9379	1206	1321
Bacillus_amyloliquefaciens_48.fna.gz	Bacillus_amyloliquefaciens_30.fna.gz	93.8927	1179	1321
Bacillus_amyloliquefaciens_40.fna.gz	Bacillus_amyloliquefaciens_61.fna.gz	99.0204	1245	1317
Bacillus_amyloliquefaciens_40.fna.gz	Bacillus_amyloliquefaciens_44.fna.gz	98.7678	1261	1317
Bacillus_amyloliquefaciens_40.fna.gz	Bacillus_amyloliquefaciens_27.fna.gz	98.5192	1219	1317
Bacillus_amyloliquefaciens_40.fna.gz	Bacillus_amyloliquefaciens_32.fna.gz	98.4839	1244	1317
Bacillus_amyloliquefaciens_40.fna.gz	Bacillus_amyloliquefaciens_43.fna.gz	98.4535	1235	1317
Bacillus_amyloliquefaciens_40.fna.gz	Bacillus_amyloliquefaciens_58.fna.gz	98.4501	1258	1317
Bacillus_amyloliquefaciens_40.fna.gz	Bacillus_amyloliquefaciens_19.fna.gz	98.446	1224	1317
Bacillus_amyloliquefaciens_40.fna.gz	Bacillus_amyloliquefaciens_07.fna.gz	98.4438	1240	1317
Bacillus_amyloliquefaciens_40.fna.gz	Bacillus_amyloliquefaciens_52.fna.gz	98.4414	1251	1317
Bacillus_amyloliquefaciens_40.fna.gz	Bacillus_amyloliquefaciens_54.fna.gz	98.433	1234	1317
Bacillus_amyloliquefaciens_40.fna.gz	Bacillus_amyloliquefaciens_08.fna.gz	97.6384	1231	1317
Bacillus_amyloliquefaciens_40.fna.gz	Bacillus_amyloliquefaciens_13.fna.gz	97.6271	1257	1317
Bacillus_amyloliquefaciens_40.fna.gz	Bacillus_amyloliquefaciens_21.fna.gz	97.6254	1247	1317
Bacillus_amyloliquefaciens_40.fna.gz	Bacillus_amyloliquefaciens_06.fna.gz	97.6151	1235	1317
Bacillus_amyloliquefaciens_40.fna.gz	Bacillus_amyloliquefaciens_15.fna.gz	97.6095	1176	1317
Bacillus_amyloliquefaciens_40.fna.gz	Bacillus_amyloliquefaciens_05.fna.gz	97.608	1214	1317
Bacillus_amyloliquefaciens_40.fna.gz	Bacillus_amyloliquefaciens_22.fna.gz	97.5764	1227	1317
Bacillus_amyloliquefaciens_40.fna.gz	Bacillus_amyloliquefaciens_26.fna.gz	97.5678	1230	1317
Bacillus_amyloliquefaciens_40.fna.gz	Bacillus_amyloliquefaciens_46.fna.gz	97.5516	1227	1317
Bacillus_amyloliquefaciens_40.fna.gz	Bacillus_amyloliquefaciens_03.fna.gz	97.5478	1248	1317
Bacillus_amyloliquefaciens_40.fna.gz	Bacillus_amyloliquefaciens_35.fna.gz	97.5467	1217	1317
Bacillus_amyloliquefaciens_40.fna.gz	Bacillus_amyloliquefaciens_12.fna.gz	97.5456	1256	1317
Bacillus_amyloliquefaciens_40.fna.gz	Bacillus_amyloliquefaciens_10.fna.gz	97.5403	1242	1317
Bacillus_amyloliquefaciens_40.fna.gz	Bacillus_amyloliquefaciens_47.fna.gz	97.5012	1243	1317
Bacillus_amyloliquefaciens_40.fna.gz	Bacillus_amyloliquefaciens_50.fna.gz	97.4607	1234	1317
Bacillus_amyloliquefaciens_40.fna.gz	Bacillus_amyloliquefaciens_14.fna.gz	97.4463	1257	1317
Bacillus_amyloliquefaciens_40.fna.gz	Bacillus_amyloliquefaciens_53.fna.gz	97.4419	1201	1317
Bacillus_amyloliquefaciens_40.fna.gz	Bacillus_amyloliquefaciens_09.fna.gz	93.9429	376	1317
Bacillus_amyloliquefaciens_40.fna.gz	Bacillus_amyloliquefaciens_34.fna.gz	93.8362	1199	1317
Bacillus_amyloliquefaciens_40.fna.gz	Bacillus_amyloliquefaciens_37.fna.gz	93.7729	1133	1317
Bacillus_amyloliquefaciens_25.fna.gz	Bacillus_amyloliquefaciens_12.fna.gz	99.1727	1280	1335
Bacillus_amyloliquefaciens_25.fna.gz	Bacillus_amyloliquefaciens_14.fna.gz	98.9399	1277	1335
Bacillus_amyloliquefaciens_25.fna.gz	Bacillus_amyloliquefaciens_13.fna.gz	98.5063	1266	1335
Bacillus_amyloliquefaciens_25.fna.gz	Bacillus_amyloliquefaciens_08.fna.gz	98.4921	1247	1335
Bacillus_amyloliquefaciens_25.fna.gz	Bacillus_amyloliquefaciens_21.fna.gz	98.4921	1255	1335
Bacillus_amyloliquefaciens_25.fna.gz	Bacillus_amyloliquefaciens_06.fna.gz	98.4766	1250	1335
Bacillus_amyloliquefaciens_25.fna.gz	Bacillus_amyloliquefaciens_50.fna.gz	98.446	1244	1335
Bacillus_amyloliquefaciens_25.fna.gz	Bacillus_amyloliquefaciens_26.fna.gz	98.4422	1246	1335
Bacillus_amyloliquefaciens_25.fna.gz	Bacillus_amyloliquefaciens_53.fna.gz	98.4224	1216	1335
Bacillus_amyloliquefaciens_25.fna.gz	Bacillus_amyloliquefaciens_22.fna.gz	98.4066	1245	1335
Bacillus_amyloliquefaciens_25.fna.gz	Bacillus_amyloliquefaciens_46.fna.gz	98.0964	1238	1335
Bacillus_amyloliquefaciens_25.fna.gz	Bacillus_amyloliquefaciens_47.fna.gz	98.0847	1261	1335
Bacillus_amyloliquefaciens_25.fna.gz	Bacillus_amyloliquefaciens_35.fna.gz	98.0504	1233	1335
Bacillus_amyloliquefaciens_25.fna.gz	Bacillus_amyloliquefaciens_15.fna.gz	98.0473	1207	1335
Bacillus_amyloliquefaciens_25.fna.gz	Bacillus_amyloliquefaciens_03.fna.gz	98.0433	1272	1335
Bacillus_amyloliquefaciens_25.fna.gz	Bacillus_amyloliquefaciens_05.fna.gz	98.0157	1242	1335
Bacillus_amyloliquefaciens_25.fna.gz	Bacillus_amyloliquefaciens_10.fna.gz	98.0033	1261	1335
Bacillus_amyloliquefaciens_25.fna.gz	Bacillus_amyloliquefaciens_44.fna.gz	97.7731	1251	1335
Bacillus_amyloliquefaciens_25.fna.gz	Bacillus_amyloliquefaciens_32.fna.gz	97.5666	1246	1335
Bacillus_amyloliquefaciens_25.fna.gz	Bacillus_amyloliquefaciens_19.fna.gz	97.5646	1223	1335
Bacillus_amyloliquefaciens_25.fna.gz	Bacillus_amyloliquefaciens_52.fna.gz	97.5324	1269	1335
Bacillus_amyloliquefaciens_25.fna.gz	Bacillus_amyloliquefaciens_43.fna.gz	97.5258	1245	1335
Bacillus_amyloliquefaciens_25.fna.gz	Bacillus_amyloliquefaciens_27.fna.gz	97.5236	1214	1335
Bacillus_amyloliquefaciens_25.fna.gz	Bacillus_amyloliquefaciens_58.fna.gz	97.5218	1255	1335
Bacillus_amyloliquefaciens_25.fna.gz	Bacillus_amyloliquefaciens_07.fna.gz	97.5173	1259	1335
Bacillus_amyloliquefaciens_25.fna.gz	Bacillus_amyloliquefaciens_61.fna.gz	97.4994	1227	1335
Bacillus_amyloliquefaciens_25.fna.gz	Bacillus_amyloliquefaciens_54.fna.gz	97.4937	1239	1335
Bacillus_amyloliquefaciens_25.fna.gz	Bacillus_amyloliquefaciens_09.fna.gz	93.9337	381	1335
Bacillus_amyloliquefaciens_25.fna.gz	Bacillus_amyloliquefaciens_34.fna.gz	93.8346	1192	1335
Bacillus_amyloliquefaciens_25.fna.gz	Bacillus_amyloliquefaciens_37.fna.gz	93.7552	1143	1335
Bacillus_amyloliquefaciens_17.fna.gz	Bacillus_amyloliquefaciens_12.fna.gz	98.8813	1243	1299
Bacillus_amyloliquefaciens_17.fna.gz	Bacillus_amyloliquefaciens_14.fna.gz	98.7544	1256	1299
Bacillus_amyloliquefaciens_17.fna.gz	Bacillus_amyloliquefaciens_13.fna.gz	98.4004	1227	1299
Bacillus_amyloliquefaciens_17.fna.gz	Bacillus_amyloliquefaciens_50.fna.gz	98.3961	1232	1299
Bacillus_amyloliquefaciens_17.fna.gz	Bacillus_amyloliquefaciens_21.fna.gz	98.3885	1230	1299
Bacillus_amyloliquefaciens_17.fna.gz	Bacillus_amyloliquefaciens_53.fna.gz	98.3801	1228	1299
Bacillus_amyloliquefaciens_17.fna.gz	Bacillus_amyloliquefaciens_08.fna.gz	98.3658	1225	1299
Bacillus_amyloliquefaciens_17.fna.gz	Bacillus_amyloliquefaciens_06.fna.gz	98.3308	1225	1299
Bacillus_amyloliquefaciens_17.fna.gz	Bacillus_amyloliquefaciens_22.fna.gz	98.297	1227	1299
Bacillus_amyloliquefaciens_17.fna.gz	Bacillus_amyloliquefaciens_26.fna.gz	98.2905	1224	1299
Bacillus_amyloliquefaciens_17.fna.gz	Bacillus_amyloliquefaciens_46.fna.gz	98.0297	1223	1299
Bacillus_amyloliquefaciens_17.fna.gz	Bacillus_amyloliquefaciens_47.fna.gz	98.0045	1226	1299
Bacillus_amyloliquefaciens_17.fna.gz	Bacillus_amyloliquefaciens_35.fna.gz	97.9786	1215	1299
Bacillus_amyloliquefaciens_17.fna.gz	Bacillus_amyloliquefaciens_15.fna.gz	97.9641	1177	1299
Bacillus_amyloliquefaciens_17.fna.gz	Bacillus_amyloliquefaciens_05.fna.gz	97.9592	1234	1299
Bacillus_amyloliquefaciens_17.fna.gz	Bacillus_amyloliquefaciens_10.fna.gz	97.9308	1224	1299
Bacillus_amyloliquefaciens_17.fna.gz	Bacillus_amyloliquefaciens_03.fna.gz	97.9096	1229	1299
Bacillus_amyloliquefaciens_17.fna.gz	Bacillus_amyloliquefaciens_44.fna.gz	97.8356	1225	1299
Bacillus_amyloliquefaciens_17.fna.gz	Bacillus_amyloliquefaciens_32.fna.gz	97.8026	1226	1299
Bacillus_amyloliquefaciens_17.fna.gz	Bacillus_amyloliquefaciens_19.fna.gz	97.7693	1210	1299
Bacillus_amyloliquefaciens_17.fna.gz	Bacillus_amyloliquefaciens_58.fna.gz	97.7526	1231	1299
Bacillus_amyloliquefaciens_17.fna.gz	Bacillus_amyloliquefaciens_43.fna.gz	97.7455	1226	1299
Bacillus_amyloliquefaciens_17.fna.gz	Bacillus_amyloliquefaciens_52.fna.gz	97.7379	1233	1299
Bacillus_amyloliquefaciens_17.fna.gz	Bacillus_amyloliquefaciens_07.fna.gz	97.7126	1224	1299
Bacillus_amyloliquefaciens_17.fna.gz	Bacillus_amyloliquefaciens_27.fna.gz	97.7074	1207	1299
Bacillus_amyloliquefaciens_17.fna.gz	Bacillus_amyloliquefaciens_54.fna.gz	97.6872	1228	1299
Bacillus_amyloliquefaciens_17.fna.gz	Bacillus_amyloliquefaciens_61.fna.gz	97.6225	1222	1299
Bacillus_amyloliquefaciens_17.fna.gz	Bacillus_amyloliquefaciens_09.fna.gz	94.0475	380	1299
Bacillus_amyloliquefaciens_17.fna.gz	Bacillus_amyloliquefaciens_34.fna.gz	93.8372	1171	1299
Bacillus_amyloliquefaciens_17.fna.gz	Bacillus_amyloliquefaciens_37.fna.gz	93.8143	1125	1299
Bacillus_amyloliquefaciens_29.fna.gz	Bacillus_amyloliquefaciens_37.fna.gz	99.1585	1195	1229
Bacillus_amyloliquefaciens_29.fna.gz	Bacillus_amyloliquefaciens_34.fna.gz	97.7382	1171	1229
Bacillus_amyloliquefaciens_29.fna.gz	Bacillus_amyloliquefaciens_09.fna.gz	97.6003	379	1229
Bacillus_amyloliquefaciens_29.fna.gz	Bacillus_amyloliquefaciens_21.fna.gz	94.0383	1166	1229
Bacillus_amyloliquefaciens_29.fna.gz	Bacillus_amyloliquefaciens_03.fna.gz	94.0091	1140	1229
Bacillus_amyloliquefaciens_29.fna.gz	Bacillus_amyloliquefaciens_08.fna.gz	93.9965	1131	1229
Bacillus_amyloliquefaciens_29.fna.gz	Bacillus_amyloliquefaciens_15.fna.gz	93.9739	1115	1229
Bacillus_amyloliquefaciens_29.fna.gz	Bacillus_amyloliquefaciens_13.fna.gz	93.9695	1150	1229
Bacillus_amyloliquefaciens_29.fna.gz	Bacillus_amyloliquefaciens_50.fna.gz	93.9503	1133	1229
Bacillus_amyloliquefaciens_29.fna.gz	Bacillus_amyloliquefaciens_47.fna.gz	93.9408	1139	1229
Bacillus_amyloliquefaciens_29.fna.gz	Bacillus_amyloliquefaciens_07.fna.gz	93.9398	1155	1229
Bacillus_amyloliquefaciens_29.fna.gz	Bacillus_amyloliquefaciens_22.fna.gz	93.9348	1132	1229
Bacillus_amyloliquefaciens_29.fna.gz	Bacillus_amyloliquefaciens_14.fna.gz	93.9344	1168	1229
Bacillus_amyloliquefaciens_29.fna.gz	Bacillus_amyloliquefaciens_05.fna.gz	93.9314	1126	1229
Bacillus_amyloliquefaciens_29.fna.gz	Bacillus_amyloliquefaciens_27.fna.gz	93.9282	1128	1229
Bacillus_amyloliquefaciens_29.fna.gz	Bacillus_amyloliquefaciens_12.fna.gz	93.9278	1167	1229
Bacillus_amyloliquefaciens_29.fna.gz	Bacillus_amyloliquefaciens_06.fna.gz	93.9097	1148	1229
Bacillus_amyloliquefaciens_29.fna.gz	Bacillus_amyloliquefaciens_35.fna.gz	93.901	1127	1229
Bacillus_amyloliquefaciens_29.fna.gz	Bacillus_amyloliquefaciens_10.fna.gz	93.8998	1134	1229
Bacillus_amyloliquefaciens_29.fna.gz	Bacillus_amyloliquefaciens_53.fna.gz	93.8967	1146	1229
Bacillus_amyloliquefaciens_29.fna.gz	Bacillus_amyloliquefaciens_26.fna.gz	93.8922	1137	1229
Bacillus_amyloliquefaciens_29.fna.gz	Bacillus_amyloliquefaciens_46.fna.gz	93.8862	1128	1229
Bacillus_amyloliquefaciens_29.fna.gz	Bacillus_amyloliquefaciens_52.fna.gz	93.879	1146	1229
Bacillus_amyloliquefaciens_29.fna.gz	Bacillus_amyloliquefaciens_32.fna.gz	93.8694	1146	1229
Bacillus_amyloliquefaciens_29.fna.gz	Bacillus_amyloliquefaciens_58.fna.gz	93.8546	1150	1229
Bacillus_amyloliquefaciens_29.fna.gz	Bacillus_amyloliquefaciens_54.fna.gz	93.852	1151	1229
Bacillus_amyloliquefaciens_29.fna.gz	Bacillus_amyloliquefaciens_61.fna.gz	93.8451	1127	1229
Bacillus_amyloliquefaciens_29.fna.gz	Bacillus_amyloliquefaciens_44.fna.gz	93.8423	1143	1229
Bacillus_amyloliquefaciens_29.fna.gz	Bacillus_amyloliquefaciens_19.fna.gz	93.8361	1126	1229
Bacillus_amyloliquefaciens_29.fna.gz	Bacillus_amyloliquefaciens_43.fna.gz	93.8121	1141	1229
Bacillus_amyloliquefaciens_59.fna.gz	Bacillus_amyloliquefaciens_03.fna.gz	99.0884	1267	1323
Bacillus_amyloliquefaciens_59.fna.gz	Bacillus_amyloliquefaciens_05.fna.gz	99.0861	1274	1323
Bacillus_amyloliquefaciens_59.fna.gz	Bacillus_amyloliquefaciens_15.fna.gz	99.0165	1225	1323
Bacillus_amyloliquefaciens_59.fna.gz	Bacillus_amyloliquefaciens_47.fna.gz	98.8988	1265	1323
Bacillus_amyloliquefaciens_59.fna.gz	Bacillus_amyloliquefaciens_26.fna.gz	98.146	1236	1323
Bacillus_amyloliquefaciens_59.fna.gz	Bacillus_amyloliquefaciens_35.fna.gz	98.1426	1221	1323
Bacillus_amyloliquefaciens_59.fna.gz	Bacillus_amyloliquefaciens_06.fna.gz	98.1414	1233	1323
Bacillus_amyloliquefaciens_59.fna.gz	Bacillus_amyloliquefaciens_08.fna.gz	98.1299	1220	1323
Bacillus_amyloliquefaciens_59.fna.gz	Bacillus_amyloliquefaciens_22.fna.gz	98.1026	1236	1323
Bacillus_amyloliquefaciens_59.fna.gz	Bacillus_amyloliquefaciens_21.fna.gz	98.1008	1236	1323
Bacillus_amyloliquefaciens_59.fna.gz	Bacillus_amyloliquefaciens_10.fna.gz	98.0834	1247	1323
Bacillus_amyloliquefaciens_59.fna.gz	Bacillus_amyloliquefaciens_13.fna.gz	98.0765	1249	1323
Bacillus_amyloliquefaciens_59.fna.gz	Bacillus_amyloliquefaciens_46.fna.gz	98.0639	1226	1323
Bacillus_amyloliquefaciens_59.fna.gz	Bacillus_amyloliquefaciens_14.fna.gz	98.0255	1242	1323
Bacillus_amyloliquefaciens_59.fna.gz	Bacillus_amyloliquefaciens_53.fna.gz	98.0231	1194	1323
Bacillus_amyloliquefaciens_59.fna.gz	Bacillus_amyloliquefaciens_12.fna.gz	97.9857	1244	1323
Bacillus_amyloliquefaciens_59.fna.gz	Bacillus_amyloliquefaciens_50.fna.gz	97.9725	1228	1323
Bacillus_amyloliquefaciens_59.fna.gz	Bacillus_amyloliquefaciens_44.fna.gz	97.6931	1235	1323
Bacillus_amyloliquefaciens_59.fna.gz	Bacillus_amyloliquefaciens_32.fna.gz	97.5553	1233	1323
Bacillus_amyloliquefaciens_59.fna.gz	Bacillus_amyloliquefaciens_07.fna.gz	97.5516	1230	1323
Bacillus_amyloliquefaciens_59.fna.gz	Bacillus_amyloliquefaciens_27.fna.gz	97.5511	1215	1323
Bacillus_amyloliquefaciens_59.fna.gz	Bacillus_amyloliquefaciens_19.fna.gz	97.5399	1219	1323
Bacillus_amyloliquefaciens_59.fna.gz	Bacillus_amyloliquefaciens_52.fna.gz	97.5328	1232	1323
Bacillus_amyloliquefaciens_59.fna.gz	Bacillus_amyloliquefaciens_43.fna.gz	97.5195	1237	1323
Bacillus_amyloliquefaciens_59.fna.gz	Bacillus_amyloliquefaciens_58.fna.gz	97.5108	1235	1323
Bacillus_amyloliquefaciens_59.fna.gz	Bacillus_amyloliquefaciens_61.fna.gz	97.5105	1237	1323
Bacillus_amyloliquefaciens_59.fna.gz	Bacillus_amyloliquefaciens_54.fna.gz	97.4466	1243	1323
Bacillus_amyloliquefaciens_59.fna.gz	Bacillus_amyloliquefaciens_09.fna.gz	94.0347	372	1323
Bacillus_amyloliquefaciens_59.fna.gz	Bacillus_amyloliquefaciens_37.fna.gz	93.8732	1133	1323
Bacillus_amyloliquefaciens_59.fna.gz	Bacillus_amyloliquefaciens_34.fna.gz	93.8308	1183	1323
Bacillus_amyloliquefaciens_60.fna.gz	Bacillus_amyloliquefaciens_35.fna.gz	98.7064	1230	1275
Bacillus_amyloliquefaciens_60.fna.gz	Bacillus_amyloliquefaciens_10.fna.gz	98.6205	1233	1275
Bacillus_amyloliquefaciens_60.fna.gz	Bacillus_amyloliquefaciens_46.fna.gz	98.536	1228	1275
Bacillus_amyloliquefaciens_60.fna.gz	Bacillus_amyloliquefaciens_22.fna.gz	98.2396	1228	1275
Bacillus_amyloliquefaciens_60.fna.gz	Bacillus_amyloliquefaciens_06.fna.gz	98.2255	1230	1275
Bacillus_amyloliquefaciens_60.fna.gz	Bacillus_amyloliquefaciens_21.fna.gz	98.1969	1236	1275
Bacillus_amyloliquefaciens_60.fna.gz	Bacillus_amyloliquefaciens_08.fna.gz	98.1898	1231	1275
Bacillus_amyloliquefaciens_60.fna.gz	Bacillus_amyloliquefaciens_13.fna.gz	98.1841	1239	1275
Bacillus_amyloliquefaciens_60.fna.gz	Bacillus_amyloliquefaciens_15.fna.gz	98.1692	1184	1275
Bacillus_amyloliquefaciens_60.fna.gz	Bacillus_amyloliquefaciens_50.fna.gz	98.1519	1225	1275
Bacillus_amyloliquefaciens_60.fna.gz	Bacillus_amyloliquefaciens_26.fna.gz	98.1374	1234	1275
Bacillus_amyloliquefaciens_60.fna.gz	Bacillus_amyloliquefaciens_53.fna.gz	98.1373	1193	1275
Bacillus_amyloliquefaciens_60.fna.gz	Bacillus_amyloliquefaciens_47.fna.gz	98.1115	1225	1275
Bacillus_amyloliquefaciens_60.fna.gz	Bacillus_amyloliquefaciens_05.fna.gz	98.0824	1218	1275
Bacillus_amyloliquefaciens_60.fna.gz	Bacillus_amyloliquefaciens_03.fna.gz	98.0779	1234	1275
Bacillus_amyloliquefaciens_60.fna.gz	Bacillus_amyloliquefaciens_12.fna.gz	98.0496	1238	1275
Bacillus_amyloliquefaciens_60.fna.gz	Bacillus_amyloliquefaciens_14.fna.gz	97.9826	1227	1275
Bacillus_amyloliquefaciens_60.fna.gz	Bacillus_amyloliquefaciens_44.fna.gz	97.6408	1232	1275
Bacillus_amyloliquefaciens_60.fna.gz	Bacillus_amyloliquefaciens_61.fna.gz	97.5682	1218	1275
Bacillus_amyloliquefaciens_60.fna.gz	Bacillus_amyloliquefaciens_32.fna.gz	97.5508	1222	1275
Bacillus_amyloliquefaciens_60.fna.gz	Bacillus_amyloliquefaciens_58.fna.gz	97.5281	1236	1275
Bacillus_amyloliquefaciens_60.fna.gz	Bacillus_amyloliquefaciens_19.fna.gz	97.5253	1210	1275
Bacillus_amyloliquefaciens_60.fna.gz	Bacillus_amyloliquefaciens_27.fna.gz	97.5114	1208	1275
Bacillus_amyloliquefaciens_60.fna.gz	Bacillus_amyloliquefaciens_43.fna.gz	97.4967	1226	1275
Bacillus_amyloliquefaciens_60.fna.gz	Bacillus_amyloliquefaciens_52.fna.gz	97.4921	1235	1275
Bacillus_amyloliquefaciens_60.fna.gz	Bacillus_amyloliquefaciens_54.fna.gz	97.4847	1226	1275
Bacillus_amyloliquefaciens_60.fna.gz	Bacillus_amyloliquefaciens_07.fna.gz	97.4704	1230	1275
Bacillus_amyloliquefaciens_60.fna.gz	Bacillus_amyloliquefaciens_09.fna.gz	94.0094	371	1275
Bacillus_amyloliquefaciens_60.fna.gz	Bacillus_amyloliquefaciens_37.fna.gz	93.871	1131	1275
Bacillus_amyloliquefaciens_60.fna.gz	Bacillus_amyloliquefaciens_34.fna.gz	93.8232	1183	1275
Bacillus_amyloliquefaciens_18.fna.gz	Bacillus_amyloliquefaciens_58.fna.gz	99.2487	1232	1312
Bacillus_amyloliquefaciens_18.fna.gz	Bacillus_amyloliquefaciens_43.fna.gz	99.2476	1233	1312
Bacillus_amyloliquefaciens_18.fna.gz	Bacillus_amyloliquefaciens_07.fna.gz	99.2472	1243	1312
Bacillus_amyloliquefaciens_18.fna.gz	Bacillus_amyloliquefaciens_52.fna.gz	99.2195	1233	1312
Bacillus_amyloliquefaciens_18.fna.gz	Bacillus_amyloliquefaciens_19.fna.gz	99.2139	1215	1312
Bacillus_amyloliquefaciens_18.fna.gz	Bacillus_amyloliquefaciens_32.fna.gz	99.211	1231	1312
Bacillus_amyloliquefaciens_18.fna.gz	Bacillus_amyloliquefaciens_27.fna.gz	99.2037	1223	1312
Bacillus_amyloliquefaciens_18.fna.gz	Bacillus_amyloliquefaciens_54.fna.gz	99.1526	1282	1312
Bacillus_amyloliquefaciens_18.fna.gz	Bacillus_amyloliquefaciens_61.fna.gz	98.2374	1227	1312
Bacillus_amyloliquefaciens_18.fna.gz	Bacillus_amyloliquefaciens_44.fna.gz	98.2082	1215	1312
Bacillus_amyloliquefaciens_18.fna.gz	Bacillus_amyloliquefaciens_53.fna.gz	97.6079	1202	1312
Bacillus_amyloliquefaciens_18.fna.gz	Bacillus_amyloliquefaciens_21.fna.gz	97.6017	1223	1312
Bacillus_amyloliquefaciens_18.fna.gz	Bacillus_amyloliquefaciens_13.fna.gz	97.5315	1207	1312
Bacillus_amyloliquefaciens_18.fna.gz	Bacillus_amyloliquefaciens_08.fna.gz	97.5313	1200	1312
Bacillus_amyloliquefaciens_18.fna.gz	Bacillus_amyloliquefaciens_50.fna.gz	97.528	1216	1312
Bacillus_amyloliquefaciens_18.fna.gz	Bacillus_amyloliquefaciens_22.fna.gz	97.5275	1202	1312
Bacillus_amyloliquefaciens_18.fna.gz	Bacillus_amyloliquefaciens_35.fna.gz	97.525	1204	1312
Bacillus_amyloliquefaciens_18.fna.gz	Bacillus_amyloliquefaciens_15.fna.gz	97.5231	1181	1312
Bacillus_amyloliquefaciens_18.fna.gz	Bacillus_amyloliquefaciens_06.fna.gz	97.5197	1201	1312
Bacillus_amyloliquefaciens_18.fna.gz	Bacillus_amyloliquefaciens_26.fna.gz	97.5156	1199	1312
Bacillus_amyloliquefaciens_18.fna.gz	Bacillus_amyloliquefaciens_12.fna.gz	97.497	1233	1312
Bacillus_amyloliquefaciens_18.fna.gz	Bacillus_amyloliquefaciens_10.fna.gz	97.4908	1217	1312
Bacillus_amyloliquefaciens_18.fna.gz	Bacillus_amyloliquefaciens_14.fna.gz	97.4628	1270	1312
Bacillus_amyloliquefaciens_18.fna.gz	Bacillus_amyloliquefaciens_46.fna.gz	97.4444	1208	1312
Bacillus_amyloliquefaciens_18.fna.gz	Bacillus_amyloliquefaciens_05.fna.gz	97.408	1239	1312
Bacillus_amyloliquefaciens_18.fna.gz	Bacillus_amyloliquefaciens_47.fna.gz	97.3927	1230	1312
Bacillus_amyloliquefaciens_18.fna.gz	Bacillus_amyloliquefaciens_03.fna.gz	97.386	1237	1312
Bacillus_amyloliquefaciens_18.fna.gz	Bacillus_amyloliquefaciens_09.fna.gz	93.973	378	1312
Bacillus_amyloliquefaciens_18.fna.gz	Bacillus_amyloliquefaciens_34.fna.gz	93.7946	1156	1312
Bacillus_amyloliquefaciens_18.fna.gz	Bacillus_amyloliquefaciens_37.fna.gz	93.7126	1151	1312
Bacillus_amyloliquefaciens_36.fna.gz	Bacillus_amyloliquefaciens_05.fna.gz	98.9728	1278	1347
Bacillus_amyloliquefaciens_36.fna.gz	Bacillus_amyloliquefaciens_03.fna.gz	98.8487	1278	1347
Bacillus_amyloliquefaciens_36.fna.gz	Bacillus_amyloliquefaciens_15.fna.gz	98.8299	1208	1347
Bacillus_amyloliquefaciens_36.fna.gz	Bacillus_amyloliquefaciens_47.fna.gz	98.7073	1255	1347
Bacillus_amyloliquefaciens_36.fna.gz	Bacillus_amyloliquefaciens_10.fna.gz	98.068	1249	1347
Bacillus_amyloliquefaciens_36.fna.gz	Bacillus_amyloliquefaciens_21.fna.gz	98.0435	1255	1347
Bacillus_amyloliquefaciens_36.fna.gz	Bacillus_amyloliquefaciens_22.fna.gz	98.0415	1228	1347
Bacillus_amyloliquefaciens_36.fna.gz	Bacillus_amyloliquefaciens_26.fna.gz	98.0301	1238	1347
Bacillus_amyloliquefaciens_36.fna.gz	Bacillus_amyloliquefaciens_35.fna.gz	98.0256	1222	1347
Bacillus_amyloliquefaciens_36.fna.gz	Bacillus_amyloliquefaciens_13.fna.gz	98.0145	1261	1347
Bacillus_amyloliquefaciens_36.fna.gz	Bacillus_amyloliquefaciens_53.fna.gz	98.0095	1204	1347
Bacillus_amyloliquefaciens_36.fna.gz	Bacillus_amyloliquefaciens_08.fna.gz	98.0054	1231	1347
Bacillus_amyloliquefaciens_36.fna.gz	Bacillus_amyloliquefaciens_14.fna.gz	98.0047	1279	1347
Bacillus_amyloliquefaciens_36.fna.gz	Bacillus_amyloliquefaciens_06.fna.gz	97.9967	1245	1347
Bacillus_amyloliquefaciens_36.fna.gz	Bacillus_amyloliquefaciens_50.fna.gz	97.9881	1256	1347
Bacillus_amyloliquefaciens_36.fna.gz	Bacillus_amyloliquefaciens_46.fna.gz	97.9724	1236	1347
Bacillus_amyloliquefaciens_36.fna.gz	Bacillus_amyloliquefaciens_12.fna.gz	97.9349	1255	1347
Bacillus_amyloliquefaciens_36.fna.gz	Bacillus_amyloliquefaciens_32.fna.gz	97.6098	1232	1347
Bacillus_amyloliquefaciens_36.fna.gz	Bacillus_amyloliquefaciens_44.fna.gz	97.6066	1243	1347
Bacillus_amyloliquefaciens_36.fna.gz	Bacillus_amyloliquefaciens_61.fna.gz	97.5249	1231	1347
Bacillus_amyloliquefaciens_36.fna.gz	Bacillus_amyloliquefaciens_58.fna.gz	97.521	1243	1347
Bacillus_amyloliquefaciens_36.fna.gz	Bacillus_amyloliquefaciens_27.fna.gz	97.5124	1214	1347
Bacillus_amyloliquefaciens_36.fna.gz	Bacillus_amyloliquefaciens_43.fna.gz	97.5065	1234	1347
Bacillus_amyloliquefaciens_36.fna.gz	Bacillus_amyloliquefaciens_19.fna.gz	97.4947	1223	1347
Bacillus_amyloliquefaciens_36.fna.gz	Bacillus_amyloliquefaciens_07.fna.gz	97.4756	1245	1347
Bacillus_amyloliquefaciens_36.fna.gz	Bacillus_amyloliquefaciens_54.fna.gz	97.4565	1248	1347
Bacillus_amyloliquefaciens_36.fna.gz	Bacillus_amyloliquefaciens_52.fna.gz	97.4515	1246	1347
Bacillus_amyloliquefaciens_36.fna.gz	Bacillus_amyloliquefaciens_09.fna.gz	94.1186	378	1347
Bacillus_amyloliquefaciens_36.fna.gz	Bacillus_amyloliquefaciens_37.fna.gz	93.8793	1133	1347
Bacillus_amyloliquefaciens_36.fna.gz	Bacillus_amyloliquefaciens_34.fna.gz	93.8145	1187	1347
Bacillus_amyloliquefaciens_01.fna.gz	Bacillus_amyloliquefaciens_34.fna.gz	98.2071	1217	1361
Bacillus_amyloliquefaciens_01.fna.gz	Bacillus_amyloliquefaciens_09.fna.gz	97.8459	400	1361
Bacillus_amyloliquefaciens_01.fna.gz	Bacillus_amyloliquefaciens_37.fna.gz	97.4414	1166	1361
Bacillus_amyloliquefaciens_01.fna.gz	Bacillus_amyloliquefaciens_21.fna.gz	93.9893	1171	1361
Bacillus_amyloliquefaciens_01.fna.gz	Bacillus_amyloliquefaciens_06.fna.gz	93.9803	1147	1361
Bacillus_amyloliquefaciens_01.fna.gz	Bacillus_amyloliquefaciens_13.fna.gz	93.9488	1163	1361
Bacillus_amyloliquefaciens_01.fna.gz	Bacillus_amyloliquefaciens_03.fna.gz	93.9114	1183	1361
Bacillus_amyloliquefaciens_01.fna.gz	Bacillus_amyloliquefaciens_12.fna.gz	93.8991	1157	1361
Bacillus_amyloliquefaciens_01.fna.gz	Bacillus_amyloliquefaciens_53.fna.gz	93.8967	1159	1361
Bacillus_amyloliquefaciens_01.fna.gz	Bacillus_amyloliquefaciens_50.fna.gz	93.8927	1188	1361
Bacillus_amyloliquefaciens_01.fna.gz	Bacillus_amyloliquefaciens_14.fna.gz	93.8775	1201	1361
Bacillus_amyloliquefaciens_01.fna.gz	Bacillus_amyloliquefaciens_52.fna.gz	93.8722	1173	1361
Bacillus_amyloliquefaciens_01.fna.gz	Bacillus_amyloliquefaciens_08.fna.gz	93.869	1147	1361
Bacillus_amyloliquefaciens_01.fna.gz	Bacillus_amyloliquefaciens_43.fna.gz	93.8674	1168	1361
Bacillus_amyloliquefaciens_01.fna.gz	Bacillus_amyloliquefaciens_10.fna.gz	93.8598	1168	1361
Bacillus_amyloliquefaciens_01.fna.gz	Bacillus_amyloliquefaciens_26.fna.gz	93.8597	1151	1361
Bacillus_amyloliquefaciens_01.fna.gz	Bacillus_amyloliquefaciens_22.fna.gz	93.8548	1148	1361
Bacillus_amyloliquefaciens_01.fna.gz	Bacillus_amyloliquefaciens_35.fna.gz	93.8448	1151	1361
Bacillus_amyloliquefaciens_01.fna.gz	Bacillus_amyloliquefaciens_47.fna.gz	93.8285	1159	1361
Bacillus_amyloliquefaciens_01.fna.gz	Bacillus_amyloliquefaciens_15.fna.gz	93.8279	1122	1361
Bacillus_amyloliquefaciens_01.fna.gz	Bacillus_amyloliquefaciens_44.fna.gz	93.8218	1183	1361
Bacillus_amyloliquefaciens_01.fna.gz	Bacillus_amyloliquefaciens_07.fna.gz	93.8208	1176	1361
Bacillus_amyloliquefaciens_01.fna.gz	Bacillus_amyloliquefaciens_27.fna.gz	93.8189	1133	1361
Bacillus_amyloliquefaciens_01.fna.gz	Bacillus_amyloliquefaciens_46.fna.gz	93.8175	1155	1361
Bacillus_amyloliquefaciens_01.fna.gz	Bacillus_amyloliquefaciens_32.fna.gz	93.8128	1161	1361
Bacillus_amyloliquefaciens_01.fna.gz	Bacillus_amyloliquefaciens_05.fna.gz	93.8097	1156	1361
Bacillus_amyloliquefaciens_01.fna.gz	Bacillus_amyloliquefaciens_19.fna.gz	93.8045	1138	1361
Bacillus_amyloliquefaciens_01.fna.gz	Bacillus_amyloliquefaciens_61.fna.gz	93.7956	1157	1361
Bacillus_amyloliquefaciens_01.fna.gz	Bacillus_amyloliquefaciens_58.fna.gz	93.7477	1192	1361
Bacillus_amyloliquefaciens_01.fna.gz	Bacillus_amyloliquefaciens_54.fna.gz	93.6459	1166	1361
Bacillus_amyloliquefaciens_31.fna.gz	Bacillus_amyloliquefaciens_32.fna.gz	99.2761	1257	1319
Bacillus_amyloliquefaciens_31.fna.gz	Bacillus_amyloliquefaciens_19.fna.gz	99.2293	1235	1319
Bacillus_amyloliquefaciens_31.fna.gz	Bacillus_amyloliquefaciens_43.fna.gz	99.2212	1244	1319
Bacillus_amyloliquefaciens_31.fna.gz	Bacillus_amyloliquefaciens_07.fna.gz	99.2201	1266	1319
Bacillus_amyloliquefaciens_31.fna.gz	Bacillus_amyloliquefaciens_52.fna.gz	99.2083	1278	1319
Bacillus_amyloliquefaciens_31.fna.gz	Bacillus_amyloliquefaciens_54.fna.gz	99.2066	1241	1319
Bacillus_amyloliquefaciens_31.fna.gz	Bacillus_amyloliquefaciens_58.fna.gz	99.1567	1274	1319
Bacillus_amyloliquefaciens_31.fna.gz	Bacillus_amyloliquefaciens_27.fna.gz	99.1099	1235	1319
Bacillus_amyloliquefaciens_31.fna.gz	Bacillus_amyloliquefaciens_61.fna.gz	98.4245	1232	1319
Bacillus_amyloliquefaciens_31.fna.gz	Bacillus_amyloliquefaciens_44.fna.gz	98.3534	1237	1319
Bacillus_amyloliquefaciens_31.fna.gz	Bacillus_amyloliquefaciens_10.fna.gz	97.5811	1240	1319
Bacillus_amyloliquefaciens_31.fna.gz	Bacillus_amyloliquefaciens_12.fna.gz	97.5662	1234	1319
Bacillus_amyloliquefaciens_31.fna.gz	Bacillus_amyloliquefaciens_22.fna.gz	97.5443	1228	1319
Bacillus_amyloliquefaciens_31.fna.gz	Bacillus_amyloliquefaciens_06.fna.gz	97.5434	1228	1319
Bacillus_amyloliquefaciens_31.fna.gz	Bacillus_amyloliquefaciens_08.fna.gz	97.5392	1229	1319
Bacillus_amyloliquefaciens_31.fna.gz	Bacillus_amyloliquefaciens_35.fna.gz	97.5319	1221	1319
Bacillus_amyloliquefaciens_31.fna.gz	Bacillus_amyloliquefaciens_47.fna.gz	97.5199	1232	1319
Bacillus_amyloliquefaciens_31.fna.gz	Bacillus_amyloliquefaciens_50.fna.gz	97.5112	1218	1319
Bacillus_amyloliquefaciens_31.fna.gz	Bacillus_amyloliquefaciens_14.fna.gz	97.4957	1254	1319
Bacillus_amyloliquefaciens_31.fna.gz	Bacillus_amyloliquefaciens_21.fna.gz	97.4949	1250	1319
Bacillus_amyloliquefaciens_31.fna.gz	Bacillus_amyloliquefaciens_15.fna.gz	97.4938	1209	1319
Bacillus_amyloliquefaciens_31.fna.gz	Bacillus_amyloliquefaciens_03.fna.gz	97.4913	1248	1319
Bacillus_amyloliquefaciens_31.fna.gz	Bacillus_amyloliquefaciens_26.fna.gz	97.4855	1225	1319
Bacillus_amyloliquefaciens_31.fna.gz	Bacillus_amyloliquefaciens_13.fna.gz	97.4772	1239	1319
Bacillus_amyloliquefaciens_31.fna.gz	Bacillus_amyloliquefaciens_05.fna.gz	97.4584	1221	1319
Bacillus_amyloliquefaciens_31.fna.gz	Bacillus_amyloliquefaciens_46.fna.gz	97.4582	1220	1319
Bacillus_amyloliquefaciens_31.fna.gz	Bacillus_amyloliquefaciens_53.fna.gz	97.3893	1201	1319
Bacillus_amyloliquefaciens_31.fna.gz	Bacillus_amyloliquefaciens_34.fna.gz	93.8879	1172	1319
Bacillus_amyloliquefaciens_31.fna.gz	Bacillus_amyloliquefaciens_09.fna.gz	93.8793	375	1319
Bacillus_amyloliquefaciens_31.fna.gz	Bacillus_amyloliquefaciens_37.fna.gz	93.6531	1132	1319
Bacillus_amyloliquefaciens_33.fna.gz	Bacillus_amyloliquefaciens_27.fna.gz	99.4878	1244	1330
Bacillus_amyloliquefaciens_33.fna.gz	Bacillus_amyloliquefaciens_32.fna.gz	99.3517	1239	1330
Bacillus_amyloliquefaciens_33.fna.gz	Bacillus_amyloliquefaciens_07.fna.gz	99.3429	1268	1330
Bacillus_amyloliquefaciens_33.fna.gz	Bacillus_amyloliquefaciens_19.fna.gz	99.3395	1228	1330
Bacillus_amyloliquefaciens_33.fna.gz	Bacillus_amyloliquefaciens_58.fna.gz	99.3189	1248	1330
Bacillus_amyloliquefaciens_33.fna.gz	Bacillus_amyloliquefaciens_43.fna.gz	99.3087	1246	1330
Bacillus_amyloliquefaciens_33.fna.gz	Bacillus_amyloliquefaciens_54.fna.gz	99.263	1296	1330
Bacillus_amyloliquefaciens_33.fna.gz	Bacillus_amyloliquefaciens_52.fna.gz	99.2345	1251	1330
Bacillus_amyloliquefaciens_33.fna.gz	Bacillus_amyloliquefaciens_61.fna.gz	98.3253	1250	1330
Bacillus_amyloliquefaciens_33.fna.gz	Bacillus_amyloliquefaciens_44.fna.gz	98.2554	1222	1330
Bacillus_amyloliquefaciens_33.fna.gz	Bacillus_amyloliquefaciens_35.fna.gz	97.6073	1223	1330
Bacillus_amyloliquefaciens_33.fna.gz	Bacillus_amyloliquefaciens_12.fna.gz	97.569	1240	1330
Bacillus_amyloliquefaciens_33.fna.gz	Bacillus_amyloliquefaciens_08.fna.gz	97.5421	1216	1330
Bacillus_amyloliquefaciens_33.fna.gz	Bacillus_amyloliquefaciens_13.fna.gz	97.5365	1224	1330
Bacillus_amyloliquefaciens_33.fna.gz	Bacillus_amyloliquefaciens_10.fna.gz	97.5321	1233	1330
Bacillus_amyloliquefaciens_33.fna.gz	Bacillus_amyloliquefaciens_21.fna.gz	97.5317	1240	1330
Bacillus_amyloliquefaciens_33.fna.gz	Bacillus_amyloliquefaciens_22.fna.gz	97.5225	1218	1330
Bacillus_amyloliquefaciens_33.fna.gz	Bacillus_amyloliquefaciens_50.fna.gz	97.5147	1211	1330
Bacillus_amyloliquefaciens_33.fna.gz	Bacillus_amyloliquefaciens_06.fna.gz	97.5077	1210	1330
Bacillus_amyloliquefaciens_33.fna.gz	Bacillus_amyloliquefaciens_15.fna.gz	97.4955	1199	1330
Bacillus_amyloliquefaciens_33.fna.gz	Bacillus_amyloliquefaciens_26.fna.gz	97.4753	1218	1330
Bacillus_amyloliquefaciens_33.fna.gz	Bacillus_amyloliquefaciens_46.fna.gz	97.4602	1214	1330
Bacillus_amyloliquefaciens_33.fna.gz	Bacillus_amyloliquefaciens_53.fna.gz	97.4593	1215	1330
Bacillus_amyloliquefaciens_33.fna.gz	Bacillus_amyloliquefaciens_47.fna.gz	97.3932	1251	1330
Bacillus_amyloliquefaciens_33.fna.gz	Bacillus_amyloliquefaciens_05.fna.gz	97.3889	1238	1330
Bacillus_amyloliquefaciens_33.fna.gz	Bacillus_amyloliquefaciens_03.fna.gz	97.3765	1249	1330
Bacillus_amyloliquefaciens_33.fna.gz	Bacillus_amyloliquefaciens_14.fna.gz	97.3558	1286	1330
Bacillus_amyloliquefaciens_33.fna.gz	Bacillus_amyloliquefaciens_09.fna.gz	93.8979	379	1330
Bacillus_amyloliquefaciens_33.fna.gz	Bacillus_amyloliquefaciens_34.fna.gz	93.8115	1176	1330
Bacillus_amyloliquefaciens_33.fna.gz	Bacillus_amyloliquefaciens_37.fna.gz	93.6569	1189	1330
Bacillus_amyloliquefaciens_20.fna.gz	Bacillus_amyloliquefaciens_58.fna.gz	99.358	1263	1326
Bacillus_amyloliquefaciens_20.fna.gz	Bacillus_amyloliquefaciens_32.fna.gz	99.2996	1262	1326
Bacillus_amyloliquefaciens_20.fna.gz	Bacillus_amyloliquefaciens_52.fna.gz	99.2882	1259	1326
Bacillus_amyloliquefaciens_20.fna.gz	Bacillus_amyloliquefaciens_07.fna.gz	99.2728	1253	1326
Bacillus_amyloliquefaciens_20.fna.gz	Bacillus_amyloliquefaciens_43.fna.gz	99.2718	1245	1326
Bacillus_amyloliquefaciens_20.fna.gz	Bacillus_amyloliquefaciens_19.fna.gz	99.248	1237	1326
Bacillus_amyloliquefaciens_20.fna.gz	Bacillus_amyloliquefaciens_54.fna.gz	99.2337	1245	1326
Bacillus_amyloliquefaciens_20.fna.gz	Bacillus_amyloliquefaciens_27.fna.gz	99.1281	1226	1326
Bacillus_amyloliquefaciens_20.fna.gz	Bacillus_amyloliquefaciens_61.fna.gz	98.4102	1225	1326
Bacillus_amyloliquefaciens_20.fna.gz	Bacillus_amyloliquefaciens_44.fna.gz	98.3111	1233	1326
Bacillus_amyloliquefaciens_20.fna.gz	Bacillus_amyloliquefaciens_13.fna.gz	97.5566	1236	1326
Bacillus_amyloliquefaciens_20.fna.gz	Bacillus_amyloliquefaciens_21.fna.gz	97.5519	1237	1326
Bacillus_amyloliquefaciens_20.fna.gz	Bacillus_amyloliquefaciens_08.fna.gz	97.5442	1234	1326
Bacillus_amyloliquefaciens_20.fna.gz	Bacillus_amyloliquefaciens_35.fna.gz	97.5391	1218	1326
Bacillus_amyloliquefaciens_20.fna.gz	Bacillus_amyloliquefaciens_10.fna.gz	97.5148	1246	1326
Bacillus_amyloliquefaciens_20.fna.gz	Bacillus_amyloliquefaciens_12.fna.gz	97.5127	1245	1326
Bacillus_amyloliquefaciens_20.fna.gz	Bacillus_amyloliquefaciens_15.fna.gz	97.4902	1183	1326
Bacillus_amyloliquefaciens_20.fna.gz	Bacillus_amyloliquefaciens_46.fna.gz	97.487	1213	1326
Bacillus_amyloliquefaciens_20.fna.gz	Bacillus_amyloliquefaciens_06.fna.gz	97.4801	1230	1326
Bacillus_amyloliquefaciens_20.fna.gz	Bacillus_amyloliquefaciens_26.fna.gz	97.4768	1219	1326
Bacillus_amyloliquefaciens_20.fna.gz	Bacillus_amyloliquefaciens_50.fna.gz	97.4586	1239	1326
Bacillus_amyloliquefaciens_20.fna.gz	Bacillus_amyloliquefaciens_03.fna.gz	97.442	1239	1326
Bacillus_amyloliquefaciens_20.fna.gz	Bacillus_amyloliquefaciens_22.fna.gz	97.4367	1230	1326
Bacillus_amyloliquefaciens_20.fna.gz	Bacillus_amyloliquefaciens_05.fna.gz	97.4293	1226	1326
Bacillus_amyloliquefaciens_20.fna.gz	Bacillus_amyloliquefaciens_53.fna.gz	97.4238	1201	1326
Bacillus_amyloliquefaciens_20.fna.gz	Bacillus_amyloliquefaciens_47.fna.gz	97.4013	1228	1326
Bacillus_amyloliquefaciens_20.fna.gz	Bacillus_amyloliquefaciens_14.fna.gz	97.3973	1253	1326
Bacillus_amyloliquefaciens_20.fna.gz	Bacillus_amyloliquefaciens_09.fna.gz	93.874	377	1326
Bacillus_amyloliquefaciens_20.fna.gz	Bacillus_amyloliquefaciens_34.fna.gz	93.8585	1181	1326
Bacillus_amyloliquefaciens_20.fna.gz	Bacillus_amyloliquefaciens_37.fna.gz	93.6896	1126	1326
Bacillus_amyloliquefaciens_23.fna.gz	Bacillus_amyloliquefaciens_12.fna.gz	98.9505	1280	1344
Bacillus_amyloliquefaciens_23.fna.gz	Bacillus_amyloliquefaciens_14.fna.gz	98.8766	1296	1344
Bacillus_amyloliquefaciens_23.fna.gz	Bacillus_amyloliquefaciens_53.fna.gz	98.5721	1244	1344
Bacillus_amyloliquefaciens_23.fna.gz	Bacillus_amyloliquefaciens_21.fna.gz	98.5062	1265	1344
Bacillus_amyloliquefaciens_23.fna.gz	Bacillus_amyloliquefaciens_50.fna.gz	98.4901	1252	1344
Bacillus_amyloliquefaciens_23.fna.gz	Bacillus_amyloliquefaciens_08.fna.gz	98.4704	1237	1344
Bacillus_amyloliquefaciens_23.fna.gz	Bacillus_amyloliquefaciens_13.fna.gz	98.4618	1249	1344
Bacillus_amyloliquefaciens_23.fna.gz	Bacillus_amyloliquefaciens_06.fna.gz	98.4224	1247	1344
Bacillus_amyloliquefaciens_23.fna.gz	Bacillus_amyloliquefaciens_26.fna.gz	98.3962	1238	1344
Bacillus_amyloliquefaciens_23.fna.gz	Bacillus_amyloliquefaciens_22.fna.gz	98.3677	1231	1344
Bacillus_amyloliquefaciens_23.fna.gz	Bacillus_amyloliquefaciens_05.fna.gz	98.1465	1228	1344
Bacillus_amyloliquefaciens_23.fna.gz	Bacillus_amyloliquefaciens_47.fna.gz	98.1075	1235	1344
Bacillus_amyloliquefaciens_23.fna.gz	Bacillus_amyloliquefaciens_46.fna.gz	98.0852	1228	1344
Bacillus_amyloliquefaciens_23.fna.gz	Bacillus_amyloliquefaciens_35.fna.gz	98.0465	1232	1344
Bacillus_amyloliquefaciens_23.fna.gz	Bacillus_amyloliquefaciens_03.fna.gz	98.0434	1242	1344
Bacillus_amyloliquefaciens_23.fna.gz	Bacillus_amyloliquefaciens_15.fna.gz	98.0087	1201	1344
Bacillus_amyloliquefaciens_23.fna.gz	Bacillus_amyloliquefaciens_10.fna.gz	97.9776	1251	1344
Bacillus_amyloliquefaciens_23.fna.gz	Bacillus_amyloliquefaciens_44.fna.gz	97.6565	1237	1344
Bacillus_amyloliquefaciens_23.fna.gz	Bacillus_amyloliquefaciens_32.fna.gz	97.4671	1256	1344
Bacillus_amyloliquefaciens_23.fna.gz	Bacillus_amyloliquefaciens_43.fna.gz	97.4625	1244	1344
Bacillus_amyloliquefaciens_23.fna.gz	Bacillus_amyloliquefaciens_07.fna.gz	97.4625	1260	1344
Bacillus_amyloliquefaciens_23.fna.gz	Bacillus_amyloliquefaciens_19.fna.gz	97.4616	1221	1344
Bacillus_amyloliquefaciens_23.fna.gz	Bacillus_amyloliquefaciens_54.fna.gz	97.4491	1254	1344
Bacillus_amyloliquefaciens_23.fna.gz	Bacillus_amyloliquefaciens_27.fna.gz	97.4491	1230	1344
Bacillus_amyloliquefaciens_23.fna.gz	Bacillus_amyloliquefaciens_61.fna.gz	97.4435	1221	1344
Bacillus_amyloliquefaciens_23.fna.gz	Bacillus_amyloliquefaciens_58.fna.gz	97.427	1253	1344
Bacillus_amyloliquefaciens_23.fna.gz	Bacillus_amyloliquefaciens_52.fna.gz	97.4216	1257	1344
Bacillus_amyloliquefaciens_23.fna.gz	Bacillus_amyloliquefaciens_09.fna.gz	94.0207	386	1344
Bacillus_amyloliquefaciens_23.fna.gz	Bacillus_amyloliquefaciens_34.fna.gz	93.9036	1180	1344
Bacillus_amyloliquefaciens_23.fna.gz	Bacillus_amyloliquefaciens_37.fna.gz	93.7867	1150	1344
Bacillus_amyloliquefaciens_42.fna.gz	Bacillus_amyloliquefaciens_05.fna.gz	98.9715	1313	1374
Bacillus_amyloliquefaciens_42.fna.gz	Bacillus_amyloliquefaciens_15.fna.gz	98.9257	1211	1374
Bacillus_amyloliquefaciens_42.fna.gz	Bacillus_amyloliquefaciens_03.fna.gz	98.8136	1301	1374
Bacillus_amyloliquefaciens_42.fna.gz	Bacillus_amyloliquefaciens_47.fna.gz	98.594	1303	1374
Bacillus_amyloliquefaciens_42.fna.gz	Bacillus_amyloliquefaciens_22.fna.gz	98.0788	1227	1374
Bacillus_amyloliquefaciens_42.fna.gz	Bacillus_amyloliquefaciens_06.fna.gz	98.0626	1226	1374
Bacillus_amyloliquefaciens_42.fna.gz	Bacillus_amyloliquefaciens_08.fna.gz	98.0584	1218	1374
Bacillus_amyloliquefaciens_42.fna.gz	Bacillus_amyloliquefaciens_10.fna.gz	98.0329	1230	1374
Bacillus_amyloliquefaciens_42.fna.gz	Bacillus_amyloliquefaciens_26.fna.gz	98.029	1232	1374
Bacillus_amyloliquefaciens_42.fna.gz	Bacillus_amyloliquefaciens_35.fna.gz	98.0285	1220	1374
Bacillus_amyloliquefaciens_42.fna.gz	Bacillus_amyloliquefaciens_21.fna.gz	98.0084	1232	1374
Bacillus_amyloliquefaciens_42.fna.gz	Bacillus_amyloliquefaciens_53.fna.gz	98.0082	1211	1374
Bacillus_amyloliquefaciens_42.fna.gz	Bacillus_amyloliquefaciens_13.fna.gz	97.982	1246	1374
Bacillus_amyloliquefaciens_42.fna.gz	Bacillus_amyloliquefaciens_50.fna.gz	97.9693	1231	1374
Bacillus_amyloliquefaciens_42.fna.gz	Bacillus_amyloliquefaciens_46.fna.gz	97.9578	1229	1374
Bacillus_amyloliquefaciens_42.fna.gz	Bacillus_amyloliquefaciens_12.fna.gz	97.9196	1244	1374
Bacillus_amyloliquefaciens_42.fna.gz	Bacillus_amyloliquefaciens_14.fna.gz	97.8232	1293	1374
Bacillus_amyloliquefaciens_42.fna.gz	Bacillus_amyloliquefaciens_44.fna.gz	97.5648	1243	1374
Bacillus_amyloliquefaciens_42.fna.gz	Bacillus_amyloliquefaciens_27.fna.gz	97.4819	1209	1374
Bacillus_amyloliquefaciens_42.fna.gz	Bacillus_amyloliquefaciens_52.fna.gz	97.4727	1238	1374
Bacillus_amyloliquefaciens_42.fna.gz	Bacillus_amyloliquefaciens_43.fna.gz	97.4684	1231	1374
Bacillus_amyloliquefaciens_42.fna.gz	Bacillus_amyloliquefaciens_32.fna.gz	97.4551	1239	1374
Bacillus_amyloliquefaciens_42.fna.gz	Bacillus_amyloliquefaciens_19.fna.gz	97.4541	1224	1374
Bacillus_amyloliquefaciens_42.fna.gz	Bacillus_amyloliquefaciens_58.fna.gz	97.4206	1239	1374
Bacillus_amyloliquefaciens_42.fna.gz	Bacillus_amyloliquefaciens_61.fna.gz	97.364	1246	1374
Bacillus_amyloliquefaciens_42.fna.gz	Bacillus_amyloliquefaciens_07.fna.gz	97.3539	1237	1374
Bacillus_amyloliquefaciens_42.fna.gz	Bacillus_amyloliquefaciens_54.fna.gz	97.2782	1268	1374
Bacillus_amyloliquefaciens_42.fna.gz	Bacillus_amyloliquefaciens_09.fna.gz	93.9478	384	1374
Bacillus_amyloliquefaciens_42.fna.gz	Bacillus_amyloliquefaciens_34.fna.gz	93.7903	1173	1374
Bacillus_amyloliquefaciens_42.fna.gz	Bacillus_amyloliquefaciens_37.fna.gz	93.6771	1163	1374
Bacillus_amyloliquefaciens_30.fna.gz	Bacillus_amyloliquefaciens_34.fna.gz	98.411	1216	1302
Bacillus_amyloliquefaciens_30.fna.gz	Bacillus_amyloliquefaciens_09.fna.gz	98.0947	387	1302
Bacillus_amyloliquefaciens_30.fna.gz	Bacillus_amyloliquefaciens_37.fna.gz	97.5743	1172	1302
Bacillus_amyloliquefaciens_30.fna.gz	Bacillus_amyloliquefaciens_08.fna.gz	93.95	1172	1302
Bacillus_amyloliquefaciens_30.fna.gz	Bacillus_amyloliquefaciens_13.fna.gz	93.9389	1193	1302
Bacillus_amyloliquefaciens_30.fna.gz	Bacillus_amyloliquefaciens_21.fna.gz	93.9336	1188	1302
Bacillus_amyloliquefaciens_30.fna.gz	Bacillus_amyloliquefaciens_06.fna.gz	93.8947	1174	1302
Bacillus_amyloliquefaciens_30.fna.gz	Bacillus_amyloliquefaciens_12.fna.gz	93.8843	1179	1302
Bacillus_amyloliquefaciens_30.fna.gz	Bacillus_amyloliquefaciens_03.fna.gz	93.8692	1192	1302
Bacillus_amyloliquefaciens_30.fna.gz	Bacillus_amyloliquefaciens_22.fna.gz	93.8662	1185	1302
Bacillus_amyloliquefaciens_30.fna.gz	Bacillus_amyloliquefaciens_50.fna.gz	93.8597	1172	1302
Bacillus_amyloliquefaciens_30.fna.gz	Bacillus_amyloliquefaciens_26.fna.gz	93.8524	1174	1302
Bacillus_amyloliquefaciens_30.fna.gz	Bacillus_amyloliquefaciens_35.fna.gz	93.8459	1170	1302
Bacillus_amyloliquefaciens_30.fna.gz	Bacillus_amyloliquefaciens_44.fna.gz	93.844	1174	1302
Bacillus_amyloliquefaciens_30.fna.gz	Bacillus_amyloliquefaciens_15.fna.gz	93.8298	1141	1302
Bacillus_amyloliquefaciens_30.fna.gz	Bacillus_amyloliquefaciens_27.fna.gz	93.8227	1164	1302
Bacillus_amyloliquefaciens_30.fna.gz	Bacillus_amyloliquefaciens_10.fna.gz	93.8127	1177	1302
Bacillus_amyloliquefaciens_30.fna.gz	Bacillus_amyloliquefaciens_53.fna.gz	93.8107	1158	1302
Bacillus_amyloliquefaciens_30.fna.gz	Bacillus_amyloliquefaciens_32.fna.gz	93.8056	1176	1302
Bacillus_amyloliquefaciens_30.fna.gz	Bacillus_amyloliquefaciens_14.fna.gz	93.8008	1213	1302
Bacillus_amyloliquefaciens_30.fna.gz	Bacillus_amyloliquefaciens_58.fna.gz	93.7926	1201	1302
Bacillus_amyloliquefaciens_30.fna.gz	Bacillus_amyloliquefaciens_46.fna.gz	93.7914	1181	1302
Bacillus_amyloliquefaciens_30.fna.gz	Bacillus_amyloliquefaciens_43.fna.gz	93.7871	1178	1302
Bacillus_amyloliquefaciens_30.fna.gz	Bacillus_amyloliquefaciens_52.fna.gz	93.7822	1194	1302
Bacillus_amyloliquefaciens_30.fna.gz	Bacillus_amyloliquefaciens_19.fna.gz	93.7778	1173	1302
Bacillus_amyloliquefaciens_30.fna.gz	Bacillus_amyloliquefaciens_47.fna.gz	93.7675	1185	1302
Bacillus_amyloliquefaciens_30.fna.gz	Bacillus_amyloliquefaciens_07.fna.gz	93.7532	1204	1302
Bacillus_amyloliquefaciens_30.fna.gz	Bacillus_amyloliquefaciens_61.fna.gz	93.7372	1192	1302
Bacillus_amyloliquefaciens_30.fna.gz	Bacillus_amyloliquefaciens_05.fna.gz	93.7153	1184	1302
Bacillus_amyloliquefaciens_30.fna.gz	Bacillus_amyloliquefaciens_54.fna.gz	93.6679	1190	1302
Bacillus_amyloliquefaciens_28.fna.gz	Bacillus_amyloliquefaciens_34.fna.gz	98.5009	1198	1305
Bacillus_amyloliquefaciens_28.fna.gz	Bacillus_amyloliquefaciens_09.fna.gz	98.0564	387	1305
Bacillus_amyloliquefaciens_28.fna.gz	Bacillus_amyloliquefaciens_37.fna.gz	97.7018	1144	1305
Bacillus_amyloliquefaciens_28.fna.gz	Bacillus_amyloliquefaciens_21.fna.gz	94.0435	1161	1305
Bacillus_amyloliquefaciens_28.fna.gz	Bacillus_amyloliquefaciens_13.fna.gz	94.0198	1167	1305
Bacillus_amyloliquefaciens_28.fna.gz	Bacillus_amyloliquefaciens_03.fna.gz	93.983	1164	1305
Bacillus_amyloliquefaciens_28.fna.gz	Bacillus_amyloliquefaciens_06.fna.gz	93.972	1160	1305
Bacillus_amyloliquefaciens_28.fna.gz	Bacillus_amyloliquefaciens_22.fna.gz	93.9618	1168	1305
Bacillus_amyloliquefaciens_28.fna.gz	Bacillus_amyloliquefaciens_08.fna.gz	93.9589	1163	1305
Bacillus_amyloliquefaciens_28.fna.gz	Bacillus_amyloliquefaciens_12.fna.gz	93.9477	1165	1305
Bacillus_amyloliquefaciens_28.fna.gz	Bacillus_amyloliquefaciens_26.fna.gz	93.9216	1170	1305
Bacillus_amyloliquefaciens_28.fna.gz	Bacillus_amyloliquefaciens_46.fna.gz	93.9068	1164	1305
Bacillus_amyloliquefaciens_28.fna.gz	Bacillus_amyloliquefaciens_43.fna.gz	93.8953	1165	1305
Bacillus_amyloliquefaciens_28.fna.gz	Bacillus_amyloliquefaciens_14.fna.gz	93.8945	1164	1305
Bacillus_amyloliquefaciens_28.fna.gz	Bacillus_amyloliquefaciens_32.fna.gz	93.8894	1165	1305
Bacillus_amyloliquefaciens_28.fna.gz	Bacillus_amyloliquefaciens_61.fna.gz	93.8824	1163	1305
Bacillus_amyloliquefaciens_28.fna.gz	Bacillus_amyloliquefaciens_35.fna.gz	93.8814	1157	1305
Bacillus_amyloliquefaciens_28.fna.gz	Bacillus_amyloliquefaciens_47.fna.gz	93.8813	1189	1305
Bacillus_amyloliquefaciens_28.fna.gz	Bacillus_amyloliquefaciens_27.fna.gz	93.8787	1160	1305
Bacillus_amyloliquefaciens_28.fna.gz	Bacillus_amyloliquefaciens_44.fna.gz	93.8602	1165	1305
Bacillus_amyloliquefaciens_28.fna.gz	Bacillus_amyloliquefaciens_15.fna.gz	93.8539	1136	1305
Bacillus_amyloliquefaciens_28.fna.gz	Bacillus_amyloliquefaciens_52.fna.gz	93.8534	1174	1305
Bacillus_amyloliquefaciens_28.fna.gz	Bacillus_amyloliquefaciens_19.fna.gz	93.8405	1157	1305
Bacillus_amyloliquefaciens_28.fna.gz	Bacillus_amyloliquefaciens_05.fna.gz	93.8207	1162	1305
Bacillus_amyloliquefaciens_28.fna.gz	Bacillus_amyloliquefaciens_10.fna.gz	93.8138	1173	1305
Bacillus_amyloliquefaciens_28.fna.gz	Bacillus_amyloliquefaciens_07.fna.gz	93.8118	1176	1305
Bacillus_amyloliquefaciens_28.fna.gz	Bacillus_amyloliquefaciens_50.fna.gz	93.8007	1173	1305
Bacillus_amyloliquefaciens_28.fna.gz	Bacillus_amyloliquefaciens_58.fna.gz	93.7914	1176	1305
Bacillus_amyloliquefaciens_28.fna.gz	Bacillus_amyloliquefaciens_54.fna.gz	93.788	1175	1305
Bacillus_amyloliquefaciens_28.fna.gz	Bacillus_amyloliquefaciens_53.fna.gz	93.7875	1157	1305
Bacillus_amyloliquefaciens_04.fna.gz	Bacillus_amyloliquefaciens_03.fna.gz	98.6015	1239	1332
Bacillus_amyloliquefaciens_04.fna.gz	Bacillus_amyloliquefaciens_05.fna.gz	98.5632	1221	1332
Bacillus_amyloliquefaciens_04.fna.gz	Bacillus_amyloliquefaciens_15.fna.gz	98.4627	1182	1332
Bacillus_amyloliquefaciens_04.fna.gz	Bacillus_amyloliquefaciens_47.fna.gz	98.3281	1233	1332
Bacillus_amyloliquefaciens_04.fna.gz	Bacillus_amyloliquefaciens_08.fna.gz	97.9564	1193	1332
Bacillus_amyloliquefaciens_04.fna.gz	Bacillus_amyloliquefaciens_06.fna.gz	97.9359	1201	1332
Bacillus_amyloliquefaciens_04.fna.gz	Bacillus_amyloliquefaciens_35.fna.gz	97.9196	1185	1332
Bacillus_amyloliquefaciens_04.fna.gz	Bacillus_amyloliquefaciens_13.fna.gz	97.9133	1204	1332
Bacillus_amyloliquefaciens_04.fna.gz	Bacillus_amyloliquefaciens_26.fna.gz	97.904	1199	1332
Bacillus_amyloliquefaciens_04.fna.gz	Bacillus_amyloliquefaciens_50.fna.gz	97.8992	1204	1332
Bacillus_amyloliquefaciens_04.fna.gz	Bacillus_amyloliquefaciens_12.fna.gz	97.8608	1202	1332
Bacillus_amyloliquefaciens_04.fna.gz	Bacillus_amyloliquefaciens_22.fna.gz	97.8551	1208	1332
Bacillus_amyloliquefaciens_04.fna.gz	Bacillus_amyloliquefaciens_14.fna.gz	97.8509	1227	1332
Bacillus_amyloliquefaciens_04.fna.gz	Bacillus_amyloliquefaciens_21.fna.gz	97.8478	1222	1332
Bacillus_amyloliquefaciens_04.fna.gz	Bacillus_amyloliquefaciens_46.fna.gz	97.8383	1207	1332
Bacillus_amyloliquefaciens_04.fna.gz	Bacillus_amyloliquefaciens_10.fna.gz	97.8355	1217	1332
Bacillus_amyloliquefaciens_04.fna.gz	Bacillus_amyloliquefaciens_53.fna.gz	97.8244	1184	1332
Bacillus_amyloliquefaciens_04.fna.gz	Bacillus_amyloliquefaciens_44.fna.gz	97.6412	1226	1332
Bacillus_amyloliquefaciens_04.fna.gz	Bacillus_amyloliquefaciens_61.fna.gz	97.6264	1208	1332
Bacillus_amyloliquefaciens_04.fna.gz	Bacillus_amyloliquefaciens_32.fna.gz	97.5814	1195	1332
Bacillus_amyloliquefaciens_04.fna.gz	Bacillus_amyloliquefaciens_19.fna.gz	97.5756	1189	1332
Bacillus_amyloliquefaciens_04.fna.gz	Bacillus_amyloliquefaciens_43.fna.gz	97.5653	1205	1332
Bacillus_amyloliquefaciens_04.fna.gz	Bacillus_amyloliquefaciens_54.fna.gz	97.5455	1198	1332
Bacillus_amyloliquefaciens_04.fna.gz	Bacillus_amyloliquefaciens_27.fna.gz	97.5451	1193	1332
Bacillus_amyloliquefaciens_04.fna.gz	Bacillus_amyloliquefaciens_58.fna.gz	97.5409	1222	1332
Bacillus_amyloliquefaciens_04.fna.gz	Bacillus_amyloliquefaciens_07.fna.gz	97.5056	1210	1332
Bacillus_amyloliquefaciens_04.fna.gz	Bacillus_amyloliquefaciens_52.fna.gz	97.4418	1209	1332
Bacillus_amyloliquefaciens_04.fna.gz	Bacillus_amyloliquefaciens_09.fna.gz	94.061	384	1332
Bacillus_amyloliquefaciens_04.fna.gz	Bacillus_amyloliquefaciens_34.fna.gz	93.9296	1174	1332
Bacillus_amyloliquefaciens_04.fna.gz	Bacillus_amyloliquefaciens_37.fna.gz	93.899	1136	1332
Bacillus_amyloliquefaciens_38.fna.gz	Bacillus_amyloliquefaciens_34.fna.gz	98.441	1223	1336
Bacillus_amyloliquefaciens_38.fna.gz	Bacillus_amyloliquefaciens_09.fna.gz	98.0717	385	1336
Bacillus_amyloliquefaciens_38.fna.gz	Bacillus_amyloliquefaciens_37.fna.gz	97.4127	1184	1336
Bacillus_amyloliquefaciens_38.fna.gz	Bacillus_amyloliquefaciens_21.fna.gz	94.0036	1203	1336
Bacillus_amyloliquefaciens_38.fna.gz	Bacillus_amyloliquefaciens_06.fna.gz	93.979	1187	1336
Bacillus_amyloliquefaciens_38.fna.gz	Bacillus_amyloliquefaciens_13.fna.gz	93.9491	1198	1336
Bacillus_amyloliquefaciens_38.fna.gz	Bacillus_amyloliquefaciens_08.fna.gz	93.9466	1188	1336
Bacillus_amyloliquefaciens_38.fna.gz	Bacillus_amyloliquefaciens_03.fna.gz	93.9035	1242	1336
Bacillus_amyloliquefaciens_38.fna.gz	Bacillus_amyloliquefaciens_15.fna.gz	93.8978	1140	1336
Bacillus_amyloliquefaciens_38.fna.gz	Bacillus_amyloliquefaciens_50.fna.gz	93.8837	1192	1336
Bacillus_amyloliquefaciens_38.fna.gz	Bacillus_amyloliquefaciens_26.fna.gz	93.8744	1181	1336
Bacillus_amyloliquefaciens_38.fna.gz	Bacillus_amyloliquefaciens_22.fna.gz	93.8737	1187	1336
Bacillus_amyloliquefaciens_38.fna.gz	Bacillus_amyloliquefaciens_12.fna.gz	93.8728	1193	1336
Bacillus_amyloliquefaciens_38.fna.gz	Bacillus_amyloliquefaciens_35.fna.gz	93.8379	1186	1336
Bacillus_amyloliquefaciens_38.fna.gz	Bacillus_amyloliquefaciens_14.fna.gz	93.827	1238	1336
Bacillus_amyloliquefaciens_38.fna.gz	Bacillus_amyloliquefaciens_32.fna.gz	93.8267	1198	1336
Bacillus_amyloliquefaciens_38.fna.gz	Bacillus_amyloliquefaciens_58.fna.gz	93.823	1200	1336
Bacillus_amyloliquefaciens_38.fna.gz	Bacillus_amyloliquefaciens_10.fna.gz	93.8224	1201	1336
Bacillus_amyloliquefaciens_38.fna.gz	Bacillus_amyloliquefaciens_47.fna.gz	93.8211	1210	1336
Bacillus_amyloliquefaciens_38.fna.gz	Bacillus_amyloliquefaciens_53.fna.gz	93.7992	1169	1336
Bacillus_amyloliquefaciens_38.fna.gz	Bacillus_amyloliquefaciens_07.fna.gz	93.7897	1221	1336
Bacillus_amyloliquefaciens_38.fna.gz	Bacillus_amyloliquefaciens_54.fna.gz	93.7881	1214	1336
Bacillus_amyloliquefaciens_38.fna.gz	Bacillus_amyloliquefaciens_52.fna.gz	93.7843	1211	1336
Bacillus_amyloliquefaciens_38.fna.gz	Bacillus_amyloliquefaciens_46.fna.gz	93.7802	1187	1336
Bacillus_amyloliquefaciens_38.fna.gz	Bacillus_amyloliquefaciens_43.fna.gz	93.7739	1201	1336
Bacillus_amyloliquefaciens_38.fna.gz	Bacillus_amyloliquefaciens_27.fna.gz	93.7723	1181	1336
Bacillus_amyloliquefaciens_38.fna.gz	Bacillus_amyloliquefaciens_61.fna.gz	93.7564	1210	1336
Bacillus_amyloliquefaciens_38.fna.gz	Bacillus_amyloliquefaciens_44.fna.gz	93.7527	1205	1336
Bacillus_amyloliquefaciens_38.fna.gz	Bacillus_amyloliquefaciens_05.fna.gz	93.751	1207	1336
Bacillus_amyloliquefaciens_38.fna.gz	Bacillus_amyloliquefaciens_19.fna.gz	93.7502	1181	1336
Bacillus_amyloliquefaciens_24.fna.gz	Bacillus_amyloliquefaciens_03.fna.gz	98.9094	1283	1348
Bacillus_amyloliquefaciens_24.fna.gz	Bacillus_amyloliquefaciens_15.fna.gz	98.777	1214	1348
Bacillus_amyloliquefaciens_24.fna.gz	Bacillus_amyloliquefaciens_05.fna.gz	98.7738	1260	1348
Bacillus_amyloliquefaciens_24.fna.gz	Bacillus_amyloliquefaciens_47.fna.gz	98.7004	1273	1348
Bacillus_amyloliquefaciens_24.fna.gz	Bacillus_amyloliquefaciens_06.fna.gz	98.2311	1236	1348
Bacillus_amyloliquefaciens_24.fna.gz	Bacillus_amyloliquefaciens_21.fna.gz	98.2248	1247	1348
Bacillus_amyloliquefaciens_24.fna.gz	Bacillus_amyloliquefaciens_08.fna.gz	98.2192	1230	1348
Bacillus_amyloliquefaciens_24.fna.gz	Bacillus_amyloliquefaciens_26.fna.gz	98.1697	1231	1348
Bacillus_amyloliquefaciens_24.fna.gz	Bacillus_amyloliquefaciens_13.fna.gz	98.1613	1267	1348
Bacillus_amyloliquefaciens_24.fna.gz	Bacillus_amyloliquefaciens_22.fna.gz	98.1588	1223	1348
Bacillus_amyloliquefaciens_24.fna.gz	Bacillus_amyloliquefaciens_35.fna.gz	98.1395	1221	1348
Bacillus_amyloliquefaciens_24.fna.gz	Bacillus_amyloliquefaciens_10.fna.gz	98.1162	1252	1348
Bacillus_amyloliquefaciens_24.fna.gz	Bacillus_amyloliquefaciens_46.fna.gz	98.1002	1232	1348
Bacillus_amyloliquefaciens_24.fna.gz	Bacillus_amyloliquefaciens_50.fna.gz	98.0861	1237	1348
Bacillus_amyloliquefaciens_24.fna.gz	Bacillus_amyloliquefaciens_14.fna.gz	98.0565	1248	1348
Bacillus_amyloliquefaciens_24.fna.gz	Bacillus_amyloliquefaciens_12.fna.gz	98.0436	1252	1348
Bacillus_amyloliquefaciens_24.fna.gz	Bacillus_amyloliquefaciens_53.fna.gz	98.0329	1204	1348
Bacillus_amyloliquefaciens_24.fna.gz	Bacillus_amyloliquefaciens_44.fna.gz	97.6279	1239	1348
Bacillus_amyloliquefaciens_24.fna.gz	Bacillus_amyloliquefaciens_27.fna.gz	97.5364	1210	1348
Bacillus_amyloliquefaciens_24.fna.gz	Bacillus_amyloliquefaciens_61.fna.gz	97.5287	1221	1348
Bacillus_amyloliquefaciens_24.fna.gz	Bacillus_amyloliquefaciens_58.fna.gz	97.514	1252	1348
Bacillus_amyloliquefaciens_24.fna.gz	Bacillus_amyloliquefaciens_19.fna.gz	97.5055	1220	1348
Bacillus_amyloliquefaciens_24.fna.gz	Bacillus_amyloliquefaciens_54.fna.gz	97.4713	1233	1348
Bacillus_amyloliquefaciens_24.fna.gz	Bacillus_amyloliquefaciens_43.fna.gz	97.458	1237	1348
Bacillus_amyloliquefaciens_24.fna.gz	Bacillus_amyloliquefaciens_52.fna.gz	97.4442	1248	1348
Bacillus_amyloliquefaciens_24.fna.gz	Bacillus_amyloliquefaciens_07.fna.gz	97.4373	1250	1348
Bacillus_amyloliquefaciens_24.fna.gz	Bacillus_amyloliquefaciens_32.fna.gz	97.4236	1264	1348
Bacillus_amyloliquefaciens_24.fna.gz	Bacillus_amyloliquefaciens_09.fna.gz	93.9793	375	1348
Bacillus_amyloliquefaciens_24.fna.gz	Bacillus_amyloliquefaciens_34.fna.gz	93.947	1175	1348
Bacillus_amyloliquefaciens_24.fna.gz	Bacillus_amyloliquefaciens_37.fna.gz	93.8932	1135	1348
Bacillus_amyloliquefaciens_16.fna.gz	Bacillus_amyloliquefaciens_54.fna.gz	99.4373	1246	1303
Bacillus_amyloliquefaciens_16.fna.gz	Bacillus_amyloliquefaciens_19.fna.gz	99.3467	1200	1303
Bacillus_amyloliquefaciens_16.fna.gz	Bacillus_amyloliquefaciens_43.fna.gz	99.3393	1213	1303
Bacillus_amyloliquefaciens_16.fna.gz	Bacillus_amyloliquefaciens_32.fna.gz	99.3376	1209	1303
Bacillus_amyloliquefaciens_16.fna.gz	Bacillus_amyloliquefaciens_52.fna.gz	99.2565	1217	1303
Bacillus_amyloliquefaciens_16.fna.gz	Bacillus_amyloliquefaciens_27.fna.gz	99.2275	1222	1303
Bacillus_amyloliquefaciens_16.fna.gz	Bacillus_amyloliquefaciens_58.fna.gz	99.2101	1224	1303
Bacillus_amyloliquefaciens_16.fna.gz	Bacillus_amyloliquefaciens_07.fna.gz	99.2065	1235	1303
Bacillus_amyloliquefaciens_16.fna.gz	Bacillus_amyloliquefaciens_61.fna.gz	98.3739	1205	1303
Bacillus_amyloliquefaciens_16.fna.gz	Bacillus_amyloliquefaciens_44.fna.gz	98.2938	1200	1303
Bacillus_amyloliquefaciens_16.fna.gz	Bacillus_amyloliquefaciens_15.fna.gz	97.6153	1179	1303
Bacillus_amyloliquefaciens_16.fna.gz	Bacillus_amyloliquefaciens_47.fna.gz	97.5911	1187	1303
Bacillus_amyloliquefaciens_16.fna.gz	Bacillus_amyloliquefaciens_12.fna.gz	97.5737	1214	1303
Bacillus_amyloliquefaciens_16.fna.gz	Bacillus_amyloliquefaciens_10.fna.gz	97.5706	1199	1303
Bacillus_amyloliquefaciens_16.fna.gz	Bacillus_amyloliquefaciens_35.fna.gz	97.5706	1189	1303
Bacillus_amyloliquefaciens_16.fna.gz	Bacillus_amyloliquefaciens_05.fna.gz	97.5651	1186	1303
Bacillus_amyloliquefaciens_16.fna.gz	Bacillus_amyloliquefaciens_22.fna.gz	97.5586	1185	1303
Bacillus_amyloliquefaciens_16.fna.gz	Bacillus_amyloliquefaciens_03.fna.gz	97.5391	1184	1303
Bacillus_amyloliquefaciens_16.fna.gz	Bacillus_amyloliquefaciens_08.fna.gz	97.5342	1196	1303
Bacillus_amyloliquefaciens_16.fna.gz	Bacillus_amyloliquefaciens_46.fna.gz	97.5234	1190	1303
Bacillus_amyloliquefaciens_16.fna.gz	Bacillus_amyloliquefaciens_53.fna.gz	97.5055	1188	1303
Bacillus_amyloliquefaciens_16.fna.gz	Bacillus_amyloliquefaciens_21.fna.gz	97.4938	1229	1303
Bacillus_amyloliquefaciens_16.fna.gz	Bacillus_amyloliquefaciens_13.fna.gz	97.4894	1205	1303
Bacillus_amyloliquefaciens_16.fna.gz	Bacillus_amyloliquefaciens_26.fna.gz	97.4752	1191	1303
Bacillus_amyloliquefaciens_16.fna.gz	Bacillus_amyloliquefaciens_06.fna.gz	97.461	1185	1303
Bacillus_amyloliquefaciens_16.fna.gz	Bacillus_amyloliquefaciens_50.fna.gz	97.4602	1195	1303
Bacillus_amyloliquefaciens_16.fna.gz	Bacillus_amyloliquefaciens_14.fna.gz	97.4381	1225	1303
Bacillus_amyloliquefaciens_16.fna.gz	Bacillus_amyloliquefaciens_09.fna.gz	93.9615	366	1303
Bacillus_amyloliquefaciens_16.fna.gz	Bacillus_amyloliquefaciens_34.fna.gz	93.7893	1152	1303
Bacillus_amyloliquefaciens_16.fna.gz	Bacillus_amyloliquefaciens_37.fna.gz	93.77	1134	1303
Bacillus_amyloliquefaciens_55.fna.gz	Bacillus_amyloliquefaciens_12.fna.gz	99.6017	1307	1478
Bacillus_amyloliquefaciens_55.fna.gz	Bacillus_amyloliquefaciens_14.fna.gz	98.8616	1327	1478
Bacillus_amyloliquefaciens_55.fna.gz	Bacillus_amyloliquefaciens_13.fna.gz	98.649	1260	1478
Bacillus_amyloliquefaciens_55.fna.gz	Bacillus_amyloliquefaciens_08.fna.gz	98.5823	1244	1478
Bacillus_amyloliquefaciens_55.fna.gz	Bacillus_amyloliquefaciens_21.fna.gz	98.5805	1270	1478
Bacillus_amyloliquefaciens_55.fna.gz	Bacillus_amyloliquefaciens_06.fna.gz	98.5204	1250	1478
Bacillus_amyloliquefaciens_55.fna.gz	Bacillus_amyloliquefaciens_26.fna.gz	98.5046	1243	1478
Bacillus_amyloliquefaciens_55.fna.gz	Bacillus_amyloliquefaciens_22.fna.gz	98.5015	1239	1478
Bacillus_amyloliquefaciens_55.fna.gz	Bacillus_amyloliquefaciens_50.fna.gz	98.4815	1247	1478
Bacillus_amyloliquefaciens_55.fna.gz	Bacillus_amyloliquefaciens_53.fna.gz	98.4582	1237	1478
Bacillus_amyloliquefaciens_55.fna.gz	Bacillus_amyloliquefaciens_46.fna.gz	98.109	1235	1478
Bacillus_amyloliquefaciens_55.fna.gz	Bacillus_amyloliquefaciens_35.fna.gz	98.0631	1230	1478
Bacillus_amyloliquefaciens_55.fna.gz	Bacillus_amyloliquefaciens_10.fna.gz	98.0238	1254	1478
Bacillus_amyloliquefaciens_55.fna.gz	Bacillus_amyloliquefaciens_15.fna.gz	97.9963	1210	1478
Bacillus_amyloliquefaciens_55.fna.gz	Bacillus_amyloliquefaciens_47.fna.gz	97.9184	1274	1478
Bacillus_amyloliquefaciens_55.fna.gz	Bacillus_amyloliquefaciens_03.fna.gz	97.8825	1289	1478
Bacillus_amyloliquefaciens_55.fna.gz	Bacillus_amyloliquefaciens_05.fna.gz	97.7954	1273	1478
Bacillus_amyloliquefaciens_55.fna.gz	Bacillus_amyloliquefaciens_44.fna.gz	97.6897	1253	1478
Bacillus_amyloliquefaciens_55.fna.gz	Bacillus_amyloliquefaciens_58.fna.gz	97.5763	1248	1478
Bacillus_amyloliquefaciens_55.fna.gz	Bacillus_amyloliquefaciens_07.fna.gz	97.5599	1262	1478
Bacillus_amyloliquefaciens_55.fna.gz	Bacillus_amyloliquefaciens_32.fna.gz	97.5514	1249	1478
Bacillus_amyloliquefaciens_55.fna.gz	Bacillus_amyloliquefaciens_52.fna.gz	97.5247	1256	1478
Bacillus_amyloliquefaciens_55.fna.gz	Bacillus_amyloliquefaciens_43.fna.gz	97.521	1242	1478
Bacillus_amyloliquefaciens_55.fna.gz	Bacillus_amyloliquefaciens_27.fna.gz	97.5178	1237	1478
Bacillus_amyloliquefaciens_55.fna.gz	Bacillus_amyloliquefaciens_54.fna.gz	97.4325	1285	1478
Bacillus_amyloliquefaciens_55.fna.gz	Bacillus_amyloliquefaciens_61.fna.gz	97.4186	1253	1478
Bacillus_amyloliquefaciens_55.fna.gz	Bacillus_amyloliquefaciens_19.fna.gz	97.2912	1287	1478
Bacillus_amyloliquefaciens_55.fna.gz	Bacillus_amyloliquefaciens_09.fna.gz	93.9399	384	1478
Bacillus_amyloliquefaciens_55.fna.gz	Bacillus_amyloliquefaciens_34.fna.gz	93.9024	1188	1478
Bacillus_amyloliquefaciens_55.fna.gz	Bacillus_amyloliquefaciens_37.fna.gz	93.7024	1180	1478
Bacillus_amyloliquefaciens_41.fna.gz	Bacillus_amyloliquefaciens_03.fna.gz	98.5204	1258	1372
Bacillus_amyloliquefaciens_41.fna.gz	Bacillus_amyloliquefaciens_05.fna.gz	98.4239	1245	1372
Bacillus_amyloliquefaciens_41.fna.gz	Bacillus_amyloliquefaciens_15.fna.gz	98.4193	1199	1372
Bacillus_amyloliquefaciens_41.fna.gz	Bacillus_amyloliquefaciens_47.fna.gz	98.2499	1247	1372
Bacillus_amyloliquefaciens_41.fna.gz	Bacillus_amyloliquefaciens_06.fna.gz	97.9572	1217	1372
Bacillus_amyloliquefaciens_41.fna.gz	Bacillus_amyloliquefaciens_13.fna.gz	97.9355	1212	1372
Bacillus_amyloliquefaciens_41.fna.gz	Bacillus_amyloliquefaciens_21.fna.gz	97.9079	1237	1372
Bacillus_amyloliquefaciens_41.fna.gz	Bacillus_amyloliquefaciens_08.fna.gz	97.8826	1210	1372
Bacillus_amyloliquefaciens_41.fna.gz	Bacillus_amyloliquefaciens_26.fna.gz	97.8788	1220	1372
Bacillus_amyloliquefaciens_41.fna.gz	Bacillus_amyloliquefaciens_50.fna.gz	97.8739	1224	1372
Bacillus_amyloliquefaciens_41.fna.gz	Bacillus_amyloliquefaciens_46.fna.gz	97.8651	1205	1372
Bacillus_amyloliquefaciens_41.fna.gz	Bacillus_amyloliquefaciens_22.fna.gz	97.8522	1209	1372
Bacillus_amyloliquefaciens_41.fna.gz	Bacillus_amyloliquefaciens_35.fna.gz	97.8279	1203	1372
Bacillus_amyloliquefaciens_41.fna.gz	Bacillus_amyloliquefaciens_10.fna.gz	97.8016	1241	1372
Bacillus_amyloliquefaciens_41.fna.gz	Bacillus_amyloliquefaciens_14.fna.gz	97.7801	1253	1372
Bacillus_amyloliquefaciens_41.fna.gz	Bacillus_amyloliquefaciens_53.fna.gz	97.7799	1207	1372
Bacillus_amyloliquefaciens_41.fna.gz	Bacillus_amyloliquefaciens_12.fna.gz	97.72	1225	1372
Bacillus_amyloliquefaciens_41.fna.gz	Bacillus_amyloliquefaciens_61.fna.gz	97.6948	1218	1372
Bacillus_amyloliquefaciens_41.fna.gz	Bacillus_amyloliquefaciens_44.fna.gz	97.6693	1238	1372
Bacillus_amyloliquefaciens_41.fna.gz	Bacillus_amyloliquefaciens_32.fna.gz	97.5669	1230	1372
Bacillus_amyloliquefaciens_41.fna.gz	Bacillus_amyloliquefaciens_19.fna.gz	97.5435	1200	1372
Bacillus_amyloliquefaciens_41.fna.gz	Bacillus_amyloliquefaciens_43.fna.gz	97.5323	1225	1372
Bacillus_amyloliquefaciens_41.fna.gz	Bacillus_amyloliquefaciens_58.fna.gz	97.5276	1235	1372
Bacillus_amyloliquefaciens_41.fna.gz	Bacillus_amyloliquefaciens_27.fna.gz	97.5238	1213	1372
Bacillus_amyloliquefaciens_41.fna.gz	Bacillus_amyloliquefaciens_52.fna.gz	97.5142	1245	1372
Bacillus_amyloliquefaciens_41.fna.gz	Bacillus_amyloliquefaciens_07.fna.gz	97.5121	1236	1372
Bacillus_amyloliquefaciens_41.fna.gz	Bacillus_amyloliquefaciens_54.fna.gz	97.4198	1213	1372
Bacillus_amyloliquefaciens_41.fna.gz	Bacillus_amyloliquefaciens_09.fna.gz	94.1577	387	1372
Bacillus_amyloliquefaciens_41.fna.gz	Bacillus_amyloliquefaciens_34.fna.gz	93.9074	1168	1372
Bacillus_amyloliquefaciens_41.fna.gz	Bacillus_amyloliquefaciens_37.fna.gz	93.7851	1124	1372
Bacillus_amyloliquefaciens_49.fna.gz	Bacillus_amyloliquefaciens_50.fna.gz	98.899	1249	1369
Bacillus_amyloliquefaciens_49.fna.gz	Bacillus_amyloliquefaciens_06.fna.gz	98.8294	1250	1369
Bacillus_amyloliquefaciens_49.fna.gz	Bacillus_amyloliquefaciens_53.fna.gz	98.8072	1218	1369
Bacillus_amyloliquefaciens_49.fna.gz	Bacillus_amyloliquefaciens_08.fna.gz	98.7275	1244	1369
Bacillus_amyloliquefaciens_49.fna.gz	Bacillus_amyloliquefaciens_22.fna.gz	98.6988	1245	1369
Bacillus_amyloliquefaciens_49.fna.gz	Bacillus_amyloliquefaciens_13.fna.gz	98.6507	1247	1369
Bacillus_amyloliquefaciens_49.fna.gz	Bacillus_amyloliquefaciens_21.fna.gz	98.6433	1256	1369
Bacillus_amyloliquefaciens_49.fna.gz	Bacillus_amyloliquefaciens_26.fna.gz	98.6413	1246	1369
Bacillus_amyloliquefaciens_49.fna.gz	Bacillus_amyloliquefaciens_12.fna.gz	98.5612	1259	1369
Bacillus_amyloliquefaciens_49.fna.gz	Bacillus_amyloliquefaciens_14.fna.gz	98.276	1294	1369
Bacillus_amyloliquefaciens_49.fna.gz	Bacillus_amyloliquefaciens_35.fna.gz	98.159	1234	1369
Bacillus_amyloliquefaciens_49.fna.gz	Bacillus_amyloliquefaciens_46.fna.gz	98.1457	1250	1369
Bacillus_amyloliquefaciens_49.fna.gz	Bacillus_amyloliquefaciens_10.fna.gz	98.1218	1244	1369
Bacillus_amyloliquefaciens_49.fna.gz	Bacillus_amyloliquefaciens_15.fna.gz	97.9649	1212	1369
Bacillus_amyloliquefaciens_49.fna.gz	Bacillus_amyloliquefaciens_47.fna.gz	97.9536	1283	1369
Bacillus_amyloliquefaciens_49.fna.gz	Bacillus_amyloliquefaciens_03.fna.gz	97.8979	1296	1369
Bacillus_amyloliquefaciens_49.fna.gz	Bacillus_amyloliquefaciens_05.fna.gz	97.8007	1265	1369
Bacillus_amyloliquefaciens_49.fna.gz	Bacillus_amyloliquefaciens_44.fna.gz	97.6121	1239	1369
Bacillus_amyloliquefaciens_49.fna.gz	Bacillus_amyloliquefaciens_43.fna.gz	97.5479	1241	1369
Bacillus_amyloliquefaciens_49.fna.gz	Bacillus_amyloliquefaciens_52.fna.gz	97.5392	1256	1369
Bacillus_amyloliquefaciens_49.fna.gz	Bacillus_amyloliquefaciens_32.fna.gz	97.5245	1242	1369
Bacillus_amyloliquefaciens_49.fna.gz	Bacillus_amyloliquefaciens_07.fna.gz	97.5237	1255	1369
Bacillus_amyloliquefaciens_49.fna.gz	Bacillus_amyloliquefaciens_58.fna.gz	97.4681	1248	1369
Bacillus_amyloliquefaciens_49.fna.gz	Bacillus_amyloliquefaciens_27.fna.gz	97.4618	1222	1369
Bacillus_amyloliquefaciens_49.fna.gz	Bacillus_amyloliquefaciens_19.fna.gz	97.4563	1228	1369
Bacillus_amyloliquefaciens_49.fna.gz	Bacillus_amyloliquefaciens_61.fna.gz	97.4049	1253	1369
Bacillus_amyloliquefaciens_49.fna.gz	Bacillus_amyloliquefaciens_54.fna.gz	97.33	1279	1369
Bacillus_amyloliquefaciens_49.fna.gz	Bacillus_amyloliquefaciens_09.fna.gz	93.9801	381	1369
Bacillus_amyloliquefaciens_49.fna.gz	Bacillus_amyloliquefaciens_34.fna.gz	93.8648	1190	1369
Bacillus_amyloliquefaciens_49.fna.gz	Bacillus_amyloliquefaciens_37.fna.gz	93.6406	1173	1369
Bacillus_amyloliquefaciens_39.fna.gz	Bacillus_amyloliquefaciens_13.fna.gz	99.2754	1238	1296
Bacillus_amyloliquefaciens_39.fna.gz	Bacillus_amyloliquefaciens_08.fna.gz	99.2092	1233	1296
Bacillus_amyloliquefaciens_39.fna.gz	Bacillus_amyloliquefaciens_21.fna.gz	99.1698	1244	1296
Bacillus_amyloliquefaciens_39.fna.gz	Bacillus_amyloliquefaciens_22.fna.gz	98.9716	1224	1296
Bacillus_amyloliquefaciens_39.fna.gz	Bacillus_amyloliquefaciens_26.fna.gz	98.6965	1233	1296
Bacillus_amyloliquefaciens_39.fna.gz	Bacillus_amyloliquefaciens_06.fna.gz	98.6941	1228	1296
Bacillus_amyloliquefaciens_39.fna.gz	Bacillus_amyloliquefaciens_53.fna.gz	98.6919	1198	1296
Bacillus_amyloliquefaciens_39.fna.gz	Bacillus_amyloliquefaciens_50.fna.gz	98.684	1223	1296
Bacillus_amyloliquefaciens_39.fna.gz	Bacillus_amyloliquefaciens_12.fna.gz	98.6785	1237	1296
Bacillus_amyloliquefaciens_39.fna.gz	Bacillus_amyloliquefaciens_14.fna.gz	98.5242	1230	1296
Bacillus_amyloliquefaciens_39.fna.gz	Bacillus_amyloliquefaciens_46.fna.gz	98.3593	1231	1296
Bacillus_amyloliquefaciens_39.fna.gz	Bacillus_amyloliquefaciens_47.fna.gz	98.2266	1224	1296
Bacillus_amyloliquefaciens_39.fna.gz	Bacillus_amyloliquefaciens_35.fna.gz	98.1905	1223	1296
Bacillus_amyloliquefaciens_39.fna.gz	Bacillus_amyloliquefaciens_10.fna.gz	98.1441	1225	1296
Bacillus_amyloliquefaciens_39.fna.gz	Bacillus_amyloliquefaciens_15.fna.gz	98.1243	1191	1296
Bacillus_amyloliquefaciens_39.fna.gz	Bacillus_amyloliquefaciens_03.fna.gz	98.1081	1227	1296
Bacillus_amyloliquefaciens_39.fna.gz	Bacillus_amyloliquefaciens_05.fna.gz	98.0975	1220	1296
Bacillus_amyloliquefaciens_39.fna.gz	Bacillus_amyloliquefaciens_44.fna.gz	97.7068	1232	1296
Bacillus_amyloliquefaciens_39.fna.gz	Bacillus_amyloliquefaciens_61.fna.gz	97.6456	1217	1296
Bacillus_amyloliquefaciens_39.fna.gz	Bacillus_amyloliquefaciens_19.fna.gz	97.5869	1203	1296
Bacillus_amyloliquefaciens_39.fna.gz	Bacillus_amyloliquefaciens_27.fna.gz	97.576	1207	1296
Bacillus_amyloliquefaciens_39.fna.gz	Bacillus_amyloliquefaciens_52.fna.gz	97.5648	1232	1296
Bacillus_amyloliquefaciens_39.fna.gz	Bacillus_amyloliquefaciens_58.fna.gz	97.5585	1231	1296
Bacillus_amyloliquefaciens_39.fna.gz	Bacillus_amyloliquefaciens_43.fna.gz	97.55	1233	1296
Bacillus_amyloliquefaciens_39.fna.gz	Bacillus_amyloliquefaciens_54.fna.gz	97.5455	1227	1296
Bacillus_amyloliquefaciens_39.fna.gz	Bacillus_amyloliquefaciens_07.fna.gz	97.5219	1227	1296
Bacillus_amyloliquefaciens_39.fna.gz	Bacillus_amyloliquefaciens_32.fna.gz	97.4613	1248	1296
Bacillus_amyloliquefaciens_39.fna.gz	Bacillus_amyloliquefaciens_09.fna.gz	94.1101	381	1296
Bacillus_amyloliquefaciens_39.fna.gz	Bacillus_amyloliquefaciens_34.fna.gz	93.9365	1173	1296
Bacillus_amyloliquefaciens_39.fna.gz	Bacillus_amyloliquefaciens_37.fna.gz	93.8803	1135	1296
Bacillus_amyloliquefaciens_57.fna.gz	Bacillus_amyloliquefaciens_37.fna.gz	99.1212	1198	1287
Bacillus_amyloliquefaciens_57.fna.gz	Bacillus_amyloliquefaciens_34.fna.gz	97.6786	1176	1287
Bacillus_amyloliquefaciens_57.fna.gz	Bacillus_amyloliquefaciens_09.fna.gz	97.6278	376	1287
Bacillus_amyloliquefaciens_57.fna.gz	Bacillus_amyloliquefaciens_21.fna.gz	94.0015	1175	1287
Bacillus_amyloliquefaciens_57.fna.gz	Bacillus_amyloliquefaciens_03.fna.gz	93.9941	1149	1287
Bacillus_amyloliquefaciens_57.fna.gz	Bacillus_amyloliquefaciens_15.fna.gz	93.9858	1131	1287
Bacillus_amyloliquefaciens_57.fna.gz	Bacillus_amyloliquefaciens_06.fna.gz	93.9804	1136	1287
Bacillus_amyloliquefaciens_57.fna.gz	Bacillus_amyloliquefaciens_22.fna.gz	93.9628	1152	1287
Bacillus_amyloliquefaciens_57.fna.gz	Bacillus_amyloliquefaciens_08.fna.gz	93.948	1136	1287
Bacillus_amyloliquefaciens_57.fna.gz	Bacillus_amyloliquefaciens_13.fna.gz	93.946	1147	1287
Bacillus_amyloliquefaciens_57.fna.gz	Bacillus_amyloliquefaciens_12.fna.gz	93.9427	1157	1287
Bacillus_amyloliquefaciens_57.fna.gz	Bacillus_amyloliquefaciens_07.fna.gz	93.9317	1176	1287
Bacillus_amyloliquefaciens_57.fna.gz	Bacillus_amyloliquefaciens_47.fna.gz	93.9209	1142	1287
Bacillus_amyloliquefaciens_57.fna.gz	Bacillus_amyloliquefaciens_50.fna.gz	93.9181	1152	1287
Bacillus_amyloliquefaciens_57.fna.gz	Bacillus_amyloliquefaciens_26.fna.gz	93.9154	1143	1287
Bacillus_amyloliquefaciens_57.fna.gz	Bacillus_amyloliquefaciens_14.fna.gz	93.8828	1163	1287
Bacillus_amyloliquefaciens_57.fna.gz	Bacillus_amyloliquefaciens_46.fna.gz	93.8807	1137	1287
Bacillus_amyloliquefaciens_57.fna.gz	Bacillus_amyloliquefaciens_10.fna.gz	93.8699	1147	1287
Bacillus_amyloliquefaciens_57.fna.gz	Bacillus_amyloliquefaciens_05.fna.gz	93.8602	1136	1287
Bacillus_amyloliquefaciens_57.fna.gz	Bacillus_amyloliquefaciens_27.fna.gz	93.8589	1148	1287
Bacillus_amyloliquefaciens_57.fna.gz	Bacillus_amyloliquefaciens_52.fna.gz	93.8533	1164	1287
Bacillus_amyloliquefaciens_57.fna.gz	Bacillus_amyloliquefaciens_35.fna.gz	93.8488	1135	1287
Bacillus_amyloliquefaciens_57.fna.gz	Bacillus_amyloliquefaciens_43.fna.gz	93.8474	1135	1287
Bacillus_amyloliquefaciens_57.fna.gz	Bacillus_amyloliquefaciens_53.fna.gz	93.831	1146	1287
Bacillus_amyloliquefaciens_57.fna.gz	Bacillus_amyloliquefaciens_19.fna.gz	93.8137	1131	1287
Bacillus_amyloliquefaciens_57.fna.gz	Bacillus_amyloliquefaciens_54.fna.gz	93.7985	1160	1287
Bacillus_amyloliquefaciens_57.fna.gz	Bacillus_amyloliquefaciens_44.fna.gz	93.7715	1143	1287
Bacillus_amyloliquefaciens_57.fna.gz	Bacillus_amyloliquefaciens_58.fna.gz	93.7706	1154	1287
Bacillus_amyloliquefaciens_57.fna.gz	Bacillus_amyloliquefaciens_61.fna.gz	93.7539	1132	1287
Bacillus_amyloliquefaciens_57.fna.gz	Bacillus_amyloliquefaciens_32.fna.gz	93.7498	1166	1287
Bacillus_amyloliquefaciens_11.fna.gz	Bacillus_amyloliquefaciens_12.fna.gz	99.41	1284	1312
Bacillus_amyloliquefaciens_11.fna.gz	Bacillus_amyloliquefaciens_14.fna.gz	98.9669	1265	1312
Bacillus_amyloliquefaciens_11.fna.gz	Bacillus_amyloliquefaciens_08.fna.gz	98.6587	1227	1312
Bacillus_amyloliquefaciens_11.fna.gz	Bacillus_amyloliquefaciens_13.fna.gz	98.6339	1237	1312
Bacillus_amyloliquefaciens_11.fna.gz	Bacillus_amyloliquefaciens_21.fna.gz	98.6191	1243	1312
Bacillus_amyloliquefaciens_11.fna.gz	Bacillus_amyloliquefaciens_53.fna.gz	98.56	1223	1312
Bacillus_amyloliquefaciens_11.fna.gz	Bacillus_amyloliquefaciens_50.fna.gz	98.5572	1220	1312
Bacillus_amyloliquefaciens_11.fna.gz	Bacillus_amyloliquefaciens_06.fna.gz	98.5538	1226	1312
Bacillus_amyloliquefaciens_11.fna.gz	Bacillus_amyloliquefaciens_26.fna.gz	98.5472	1233	1312
Bacillus_amyloliquefaciens_11.fna.gz	Bacillus_amyloliquefaciens_22.fna.gz	98.5134	1225	1312
Bacillus_amyloliquefaciens_11.fna.gz	Bacillus_amyloliquefaciens_46.fna.gz	98.121	1233	1312
Bacillus_amyloliquefaciens_11.fna.gz	Bacillus_amyloliquefaciens_35.fna.gz	98.0842	1221	1312
Bacillus_amyloliquefaciens_11.fna.gz	Bacillus_amyloliquefaciens_47.fna.gz	98.0684	1229	1312
Bacillus_amyloliquefaciens_11.fna.gz	Bacillus_amyloliquefaciens_15.fna.gz	98.0203	1197	1312
Bacillus_amyloliquefaciens_11.fna.gz	Bacillus_amyloliquefaciens_10.fna.gz	98.0043	1230	1312
Bacillus_amyloliquefaciens_11.fna.gz	Bacillus_amyloliquefaciens_05.fna.gz	97.9244	1227	1312
Bacillus_amyloliquefaciens_11.fna.gz	Bacillus_amyloliquefaciens_03.fna.gz	97.908	1230	1312
Bacillus_amyloliquefaciens_11.fna.gz	Bacillus_amyloliquefaciens_44.fna.gz	97.7316	1231	1312
Bacillus_amyloliquefaciens_11.fna.gz	Bacillus_amyloliquefaciens_27.fna.gz	97.5946	1228	1312
Bacillus_amyloliquefaciens_11.fna.gz	Bacillus_amyloliquefaciens_07.fna.gz	97.5738	1235	1312
Bacillus_amyloliquefaciens_11.fna.gz	Bacillus_amyloliquefaciens_52.fna.gz	97.5724	1228	1312
Bacillus_amyloliquefaciens_11.fna.gz	Bacillus_amyloliquefaciens_58.fna.gz	97.5572	1228	1312
Bacillus_amyloliquefaciens_11.fna.gz	Bacillus_amyloliquefaciens_19.fna.gz	97.5568	1218	1312
Bacillus_amyloliquefaciens_11.fna.gz	Bacillus_amyloliquefaciens_43.fna.gz	97.5536	1228	1312
Bacillus_amyloliquefaciens_11.fna.gz	Bacillus_amyloliquefaciens_32.fna.gz	97.5298	1238	1312
Bacillus_amyloliquefaciens_11.fna.gz	Bacillus_amyloliquefaciens_54.fna.gz	97.5266	1240	1312
Bacillus_amyloliquefaciens_11.fna.gz	Bacillus_amyloliquefaciens_61.fna.gz	97.5137	1218	1312
Bacillus_amyloliquefaciens_11.fna.gz	Bacillus_amyloliquefaciens_09.fna.gz	93.9759	381	1312
Bacillus_amyloliquefaciens_11.fna.gz	Bacillus_amyloliquefaciens_34.fna.gz	93.8575	1172	1312
Bacillus_amyloliquefaciens_11.fna.gz	Bacillus_amyloliquefaciens_37.fna.gz	93.7846	1151	1312
Bacillus_amyloliquefaciens_51.fna.gz	Bacillus_amyloliquefaciens_34.fna.gz	98.4635	1222	1282
Bacillus_amyloliquefaciens_51.fna.gz	Bacillus_amyloliquefaciens_09.fna.gz	98.1858	385	1282
Bacillus_amyloliquefaciens_51.fna.gz	Bacillus_amyloliquefaciens_37.fna.gz	97.7037	1165	1282
Bacillus_amyloliquefaciens_51.fna.gz	Bacillus_amyloliquefaciens_03.fna.gz	93.9524	1202	1282
Bacillus_amyloliquefaciens_51.fna.gz	Bacillus_amyloliquefaciens_08.fna.gz	93.9505	1183	1282
Bacillus_amyloliquefaciens_51.fna.gz	Bacillus_amyloliquefaciens_06.fna.gz	93.9482	1195	1282
Bacillus_amyloliquefaciens_51.fna.gz	Bacillus_amyloliquefaciens_22.fna.gz	93.9357	1182	1282
Bacillus_amyloliquefaciens_51.fna.gz	Bacillus_amyloliquefaciens_07.fna.gz	93.9292	1212	1282
Bacillus_amyloliquefaciens_51.fna.gz	Bacillus_amyloliquefaciens_21.fna.gz	93.9243	1198	1282
Bacillus_amyloliquefaciens_51.fna.gz	Bacillus_amyloliquefaciens_14.fna.gz	93.9157	1191	1282
Bacillus_amyloliquefaciens_51.fna.gz	Bacillus_amyloliquefaciens_12.fna.gz	93.9056	1187	1282
Bacillus_amyloliquefaciens_51.fna.gz	Bacillus_amyloliquefaciens_13.fna.gz	93.9027	1199	1282
Bacillus_amyloliquefaciens_51.fna.gz	Bacillus_amyloliquefaciens_10.fna.gz	93.8862	1190	1282
Bacillus_amyloliquefaciens_51.fna.gz	Bacillus_amyloliquefaciens_35.fna.gz	93.8855	1170	1282
Bacillus_amyloliquefaciens_51.fna.gz	Bacillus_amyloliquefaciens_52.fna.gz	93.8838	1208	1282
Bacillus_amyloliquefaciens_51.fna.gz	Bacillus_amyloliquefaciens_05.fna.gz	93.8798	1172	1282
Bacillus_amyloliquefaciens_51.fna.gz	Bacillus_amyloliquefaciens_47.fna.gz	93.8733	1198	1282
Bacillus_amyloliquefaciens_51.fna.gz	Bacillus_amyloliquefaciens_26.fna.gz	93.8653	1176	1282
Bacillus_amyloliquefaciens_51.fna.gz	Bacillus_amyloliquefaciens_32.fna.gz	93.8639	1195	1282
Bacillus_amyloliquefaciens_51.fna.gz	Bacillus_amyloliquefaciens_15.fna.gz	93.8546	1157	1282
Bacillus_amyloliquefaciens_51.fna.gz	Bacillus_amyloliquefaciens_50.fna.gz	93.8455	1185	1282
Bacillus_amyloliquefaciens_51.fna.gz	Bacillus_amyloliquefaciens_43.fna.gz	93.8441	1190	1282
Bacillus_amyloliquefaciens_51.fna.gz	Bacillus_amyloliquefaciens_54.fna.gz	93.828	1183	1282
Bacillus_amyloliquefaciens_51.fna.gz	Bacillus_amyloliquefaciens_46.fna.gz	93.8271	1189	1282
Bacillus_amyloliquefaciens_51.fna.gz	Bacillus_amyloliquefaciens_58.fna.gz	93.8245	1200	1282
Bacillus_amyloliquefaciens_51.fna.gz	Bacillus_amyloliquefaciens_27.fna.gz	93.8028	1170	1282
Bacillus_amyloliquefaciens_51.fna.gz	Bacillus_amyloliquefaciens_44.fna.gz	93.7918	1193	1282
Bacillus_amyloliquefaciens_51.fna.gz	Bacillus_amyloliquefaciens_19.fna.gz	93.7867	1174	1282
Bacillus_amyloliquefaciens_51.fna.gz	Bacillus_amyloliquefaciens_61.fna.gz	93.7832	1181	1282
Bacillus_amyloliquefaciens_51.fna.gz	Bacillus_amyloliquefaciens_53.fna.gz	93.7651	1160	1282
Bacillus_amyloliquefaciens_56.fna.gz	Bacillus_amyloliquefaciens_50.fna.gz	99.3114	1281	1320
Bacillus_amyloliquefaciens_56.fna.gz	Bacillus_amyloliquefaciens_53.fna.gz	98.9851	1237	1320
Bacillus_amyloliquefaciens_56.fna.gz	Bacillus_amyloliquefaciens_06.fna.gz	98.8596	1216	1320
Bacillus_amyloliquefaciens_56.fna.gz	Bacillus_amyloliquefaciens_08.fna.gz	98.707	1212	1320
Bacillus_amyloliquefaciens_56.fna.gz	Bacillus_amyloliquefaciens_26.fna.gz	98.7033	1228	1320
Bacillus_amyloliquefaciens_56.fna.gz	Bacillus_amyloliquefaciens_22.fna.gz	98.5977	1228	1320
Bacillus_amyloliquefaciens_56.fna.gz	Bacillus_amyloliquefaciens_12.fna.gz	98.5074	1226	1320
Bacillus_amyloliquefaciens_56.fna.gz	Bacillus_amyloliquefaciens_13.fna.gz	98.5	1221	1320
Bacillus_amyloliquefaciens_56.fna.gz	Bacillus_amyloliquefaciens_21.fna.gz	98.4104	1245	1320
Bacillus_amyloliquefaciens_56.fna.gz	Bacillus_amyloliquefaciens_14.fna.gz	98.4081	1251	1320
Bacillus_amyloliquefaciens_56.fna.gz	Bacillus_amyloliquefaciens_46.fna.gz	98.1802	1213	1320
Bacillus_amyloliquefaciens_56.fna.gz	Bacillus_amyloliquefaciens_35.fna.gz	98.1707	1208	1320
Bacillus_amyloliquefaciens_56.fna.gz	Bacillus_amyloliquefaciens_10.fna.gz	98.0784	1211	1320
Bacillus_amyloliquefaciens_56.fna.gz	Bacillus_amyloliquefaciens_47.fna.gz	98.0651	1209	1320
Bacillus_amyloliquefaciens_56.fna.gz	Bacillus_amyloliquefaciens_15.fna.gz	97.9733	1166	1320
Bacillus_amyloliquefaciens_56.fna.gz	Bacillus_amyloliquefaciens_03.fna.gz	97.9601	1216	1320
Bacillus_amyloliquefaciens_56.fna.gz	Bacillus_amyloliquefaciens_05.fna.gz	97.9579	1220	1320
Bacillus_amyloliquefaciens_56.fna.gz	Bacillus_amyloliquefaciens_27.fna.gz	97.4614	1196	1320
Bacillus_amyloliquefaciens_56.fna.gz	Bacillus_amyloliquefaciens_19.fna.gz	97.4565	1202	1320
Bacillus_amyloliquefaciens_56.fna.gz	Bacillus_amyloliquefaciens_44.fna.gz	97.4536	1221	1320
Bacillus_amyloliquefaciens_56.fna.gz	Bacillus_amyloliquefaciens_32.fna.gz	97.4268	1216	1320
Bacillus_amyloliquefaciens_56.fna.gz	Bacillus_amyloliquefaciens_43.fna.gz	97.3986	1222	1320
Bacillus_amyloliquefaciens_56.fna.gz	Bacillus_amyloliquefaciens_52.fna.gz	97.3863	1239	1320
Bacillus_amyloliquefaciens_56.fna.gz	Bacillus_amyloliquefaciens_61.fna.gz	97.3823	1205	1320
Bacillus_amyloliquefaciens_56.fna.gz	Bacillus_amyloliquefaciens_58.fna.gz	97.3622	1245	1320
Bacillus_amyloliquefaciens_56.fna.gz	Bacillus_amyloliquefaciens_54.fna.gz	97.3583	1223	1320
Bacillus_amyloliquefaciens_56.fna.gz	Bacillus_amyloliquefaciens_07.fna.gz	97.3574	1236	1320
Bacillus_amyloliquefaciens_56.fna.gz	Bacillus_amyloliquefaciens_09.fna.gz	93.9779	385	1320
Bacillus_amyloliquefaciens_56.fna.gz	Bacillus_amyloliquefaciens_37.fna.gz	93.7672	1131	1320
Bacillus_amyloliquefaciens_56.fna.gz	Bacillus_amyloliquefaciens_34.fna.gz	93.6703	1179	1320
Bacillus_amyloliquefaciens_02.fna.gz	Bacillus_amyloliquefaciens_43.fna.gz	99.3216	1253	1311
Bacillus_amyloliquefaciens_02.fna.gz	Bacillus_amyloliquefaciens_32.fna.gz	99.3131	1260	1311
Bacillus_amyloliquefaciens_02.fna.gz	Bacillus_amyloliquefaciens_19.fna.gz	99.3034	1224	1311
Bacillus_amyloliquefaciens_02.fna.gz	Bacillus_amyloliquefaciens_54.fna.gz	99.2918	1244	1311
Bacillus_amyloliquefaciens_02.fna.gz	Bacillus_amyloliquefaciens_58.fna.gz	99.2817	1271	1311
Bacillus_amyloliquefaciens_02.fna.gz	Bacillus_amyloliquefaciens_07.fna.gz	99.2762	1279	1311
Bacillus_amyloliquefaciens_02.fna.gz	Bacillus_amyloliquefaciens_27.fna.gz	99.2048	1230	1311
Bacillus_amyloliquefaciens_02.fna.gz	Bacillus_amyloliquefaciens_52.fna.gz	99.1995	1272	1311
Bacillus_amyloliquefaciens_02.fna.gz	Bacillus_amyloliquefaciens_61.fna.gz	98.4493	1221	1311
Bacillus_amyloliquefaciens_02.fna.gz	Bacillus_amyloliquefaciens_44.fna.gz	98.2727	1243	1311
Bacillus_amyloliquefaciens_02.fna.gz	Bacillus_amyloliquefaciens_35.fna.gz	97.5859	1228	1311
Bacillus_amyloliquefaciens_02.fna.gz	Bacillus_amyloliquefaciens_08.fna.gz	97.5607	1228	1311
Bacillus_amyloliquefaciens_02.fna.gz	Bacillus_amyloliquefaciens_21.fna.gz	97.5531	1245	1311
Bacillus_amyloliquefaciens_02.fna.gz	Bacillus_amyloliquefaciens_06.fna.gz	97.5489	1231	1311
Bacillus_amyloliquefaciens_02.fna.gz	Bacillus_amyloliquefaciens_10.fna.gz	97.546	1245	1311
Bacillus_amyloliquefaciens_02.fna.gz	Bacillus_amyloliquefaciens_50.fna.gz	97.5429	1219	1311
Bacillus_amyloliquefaciens_02.fna.gz	Bacillus_amyloliquefaciens_12.fna.gz	97.5427	1234	1311
Bacillus_amyloliquefaciens_02.fna.gz	Bacillus_amyloliquefaciens_03.fna.gz	97.5421	1240	1311
Bacillus_amyloliquefaciens_02.fna.gz	Bacillus_amyloliquefaciens_46.fna.gz	97.5308	1218	1311
Bacillus_amyloliquefaciens_02.fna.gz	Bacillus_amyloliquefaciens_13.fna.gz	97.4957	1247	1311
Bacillus_amyloliquefaciens_02.fna.gz	Bacillus_amyloliquefaciens_14.fna.gz	97.4854	1253	1311
Bacillus_amyloliquefaciens_02.fna.gz	Bacillus_amyloliquefaciens_05.fna.gz	97.4831	1225	1311
Bacillus_amyloliquefaciens_02.fna.gz	Bacillus_amyloliquefaciens_26.fna.gz	97.4803	1225	1311
Bacillus_amyloliquefaciens_02.fna.gz	Bacillus_amyloliquefaciens_53.fna.gz	97.4748	1197	1311
Bacillus_amyloliquefaciens_02.fna.gz	Bacillus_amyloliquefaciens_22.fna.gz	97.4637	1228	1311
Bacillus_amyloliquefaciens_02.fna.gz	Bacillus_amyloliquefaciens_15.fna.gz	97.4147	1196	1311
Bacillus_amyloliquefaciens_02.fna.gz	Bacillus_amyloliquefaciens_47.fna.gz	97.4023	1234	1311
Bacillus_amyloliquefaciens_02.fna.gz	Bacillus_amyloliquefaciens_09.fna.gz	94.0204	375	1311
Bacillus_amyloliquefaciens_02.fna.gz	Bacillus_amyloliquefaciens_34.fna.gz	93.865	1198	1311
Bacillus_amyloliquefaciens_02.fna.gz	Bacillus_amyloliquefaciens_37.fna.gz	93.782	1140	1311
Bacillus_amyloliquefaciens_45.fna.gz	Bacillus_amyloliquefaciens_03.fna.gz	99.0365	1287	1337
Bacillus_amyloliquefaciens_45.fna.gz	Bacillus_amyloliquefaciens_05.fna.gz	99.0357	1260	1337
Bacillus_amyloliquefaciens_45.fna.gz	Bacillus_amyloliquefaciens_15.fna.gz	98.9816	1235	1337
Bacillus_amyloliquefaciens_45.fna.gz	Bacillus_amyloliquefaciens_47.fna.gz	98.849	1276	1337
Bacillus_amyloliquefaciens_45.fna.gz	Bacillus_amyloliquefaciens_06.fna.gz	98.1811	1243	1337
Bacillus_amyloliquefaciens_45.fna.gz	Bacillus_amyloliquefaciens_08.fna.gz	98.1731	1233	1337
Bacillus_amyloliquefaciens_45.fna.gz	Bacillus_amyloliquefaciens_22.fna.gz	98.1596	1247	1337
Bacillus_amyloliquefaciens_45.fna.gz	Bacillus_amyloliquefaciens_21.fna.gz	98.1544	1250	1337
Bacillus_amyloliquefaciens_45.fna.gz	Bacillus_amyloliquefaciens_35.fna.gz	98.1285	1220	1337
Bacillus_amyloliquefaciens_45.fna.gz	Bacillus_amyloliquefaciens_13.fna.gz	98.1204	1266	1337
Bacillus_amyloliquefaciens_45.fna.gz	Bacillus_amyloliquefaciens_26.fna.gz	98.1148	1240	1337
Bacillus_amyloliquefaciens_45.fna.gz	Bacillus_amyloliquefaciens_50.fna.gz	98.1019	1229	1337
Bacillus_amyloliquefaciens_45.fna.gz	Bacillus_amyloliquefaciens_12.fna.gz	98.0982	1257	1337
Bacillus_amyloliquefaciens_45.fna.gz	Bacillus_amyloliquefaciens_10.fna.gz	98.0928	1254	1337
Bacillus_amyloliquefaciens_45.fna.gz	Bacillus_amyloliquefaciens_14.fna.gz	98.0852	1259	1337
Bacillus_amyloliquefaciens_45.fna.gz	Bacillus_amyloliquefaciens_46.fna.gz	98.0842	1226	1337
Bacillus_amyloliquefaciens_45.fna.gz	Bacillus_amyloliquefaciens_53.fna.gz	98.0212	1205	1337
Bacillus_amyloliquefaciens_45.fna.gz	Bacillus_amyloliquefaciens_44.fna.gz	97.6891	1248	1337
Bacillus_amyloliquefaciens_45.fna.gz	Bacillus_amyloliquefaciens_32.fna.gz	97.5737	1247	1337
Bacillus_amyloliquefaciens_45.fna.gz	Bacillus_amyloliquefaciens_27.fna.gz	97.5641	1209	1337
Bacillus_amyloliquefaciens_45.fna.gz	Bacillus_amyloliquefaciens_54.fna.gz	97.5607	1228	1337
Bacillus_amyloliquefaciens_45.fna.gz	Bacillus_amyloliquefaciens_52.fna.gz	97.5485	1263	1337
Bacillus_amyloliquefaciens_45.fna.gz	Bacillus_amyloliquefaciens_43.fna.gz	97.546	1231	1337
Bacillus_amyloliquefaciens_45.fna.gz	Bacillus_amyloliquefaciens_58.fna.gz	97.539	1248	1337
Bacillus_amyloliquefaciens_45.fna.gz	Bacillus_amyloliquefaciens_19.fna.gz	97.5385	1218	1337
Bacillus_amyloliquefaciens_45.fna.gz	Bacillus_amyloliquefaciens_61.fna.gz	97.5363	1228	1337
Bacillus_amyloliquefaciens_45.fna.gz	Bacillus_amyloliquefaciens_07.fna.gz	97.5049	1256	1337
Bacillus_amyloliquefaciens_45.fna.gz	Bacillus_amyloliquefaciens_09.fna.gz	94.085	367	1337
Bacillus_amyloliquefaciens_45.fna.gz	Bacillus_amyloliquefaciens_34.fna.gz	93.9551	1183	1337
Bacillus_amyloliquefaciens_45.fna.gz	Bacillus_amyloliquefaciens_37.fna.gz	93.8477	1139	1337
Bacillus_amyloliquefaciens_48.fna.gz	Bacillus_amyloliquefaciens_03.fna.gz	99.073	1288	1321
Bacillus_amyloliquefaciens_48.fna.gz	Bacillus_amyloliquefaciens_05.fna.gz	99.068	1259	1321
Bacillus_amyloliquefaciens_48.fna.gz	Bacillus_amyloliquefaciens_47.fna.gz	99.002	1273	1321
Bacillus_amyloliquefaciens_48.fna.gz	Bacillus_amyloliquefaciens_15.fna.gz	98.9977	1224	1321
Bacillus_amyloliquefaciens_48.fna.gz	Bacillus_amyloliquefaciens_21.fna.gz	98.1663	1250	1321
Bacillus_amyloliquefaciens_48.fna.gz	Bacillus_amyloliquefaciens_06.fna.gz	98.1646	1235	1321
Bacillus_amyloliquefaciens_48.fna.gz	Bacillus_amyloliquefaciens_08.fna.gz	98.1402	1237	1321
Bacillus_amyloliquefaciens_48.fna.gz	Bacillus_amyloliquefaciens_35.fna.gz	98.1251	1221	1321
Bacillus_amyloliquefaciens_48.fna.gz	Bacillus_amyloliquefaciens_26.fna.gz	98.1117	1238	1321
Bacillus_amyloliquefaciens_48.fna.gz	Bacillus_amyloliquefaciens_22.fna.gz	98.1104	1228	1321
Bacillus_amyloliquefaciens_48.fna.gz	Bacillus_amyloliquefaciens_10.fna.gz	98.1062	1247	1321
Bacillus_amyloliquefaciens_48.fna.gz	Bacillus_amyloliquefaciens_13.fna.gz	98.1029	1263	1321
Bacillus_amyloliquefaciens_48.fna.gz	Bacillus_amyloliquefaciens_50.fna.gz	98.0803	1227	1321
Bacillus_amyloliquefaciens_48.fna.gz	Bacillus_amyloliquefaciens_14.fna.gz	98.0685	1262	1321
Bacillus_amyloliquefaciens_48.fna.gz	Bacillus_amyloliquefaciens_46.fna.gz	98.0567	1231	1321
Bacillus_amyloliquefaciens_48.fna.gz	Bacillus_amyloliquefaciens_53.fna.gz	98.0048	1201	1321
Bacillus_amyloliquefaciens_48.fna.gz	Bacillus_amyloliquefaciens_12.fna.gz	97.9991	1256	1321
Bacillus_amyloliquefaciens_48.fna.gz	Bacillus_amyloliquefaciens_44.fna.gz	97.6547	1245	1321
Bacillus_amyloliquefaciens_48.fna.gz	Bacillus_amyloliquefaciens_58.fna.gz	97.5671	1256	1321
Bacillus_amyloliquefaciens_48.fna.gz	Bacillus_amyloliquefaciens_32.fna.gz	97.556	1240	1321
Bacillus_amyloliquefaciens_48.fna.gz	Bacillus_amyloliquefaciens_52.fna.gz	97.552	1248	1321
Bacillus_amyloliquefaciens_48.fna.gz	Bacillus_amyloliquefaciens_61.fna.gz	97.5515	1227	1321
Bacillus_amyloliquefaciens_48.fna.gz	Bacillus_amyloliquefaciens_43.fna.gz	97.5381	1233	1321
Bacillus_amyloliquefaciens_48.fna.gz	Bacillus_amyloliquefaciens_07.fna.gz	97.5365	1238	1321
Bacillus_amyloliquefaciens_48.fna.gz	Bacillus_amyloliquefaciens_27.fna.gz	97.5351	1210	1321
Bacillus_amyloliquefaciens_48.fna.gz	Bacillus_amyloliquefaciens_19.fna.gz	97.502	1225	1321
Bacillus_amyloliquefaciens_48.fna.gz	Bacillus_amyloliquefaciens_54.fna.gz	97.492	1236	1321
Bacillus_amyloliquefaciens_48.fna.gz	Bacillus_amyloliquefaciens_09.fna.gz	93.9941	374	1321
Bacillus_amyloliquefaciens_48.fna.gz	Bacillus_amyloliquefaciens_34.fna.gz	93.9698	1182	1321
Bacillus_amyloliquefaciens_48.fna.gz	Bacillus_amyloliquefaciens_37.fna.gz	93.9568	1138	1321
Bacillus_amyloliquefaciens_26.fna.gz	Bacillus_amyloliquefaciens_56.fna.gz	98.7508	1224	1297
Bacillus_amyloliquefaciens_26.fna.gz	Bacillus_amyloliquefaciens_49.fna.gz	98.6971	1240	1297
Bacillus_amyloliquefaciens_26.fna.gz	Bacillus_amyloliquefaciens_39.fna.gz	98.6886	1236	1297
Bacillus_amyloliquefaciens_26.fna.gz	Bacillus_amyloliquefaciens_55.fna.gz	98.5392	1240	1297
Bacillus_amyloliquefaciens_26.fna.gz	Bacillus_amyloliquefaciens_11.fna.gz	98.4985	1222	1297
Bacillus_amyloliquefaciens_26.fna.gz	Bacillus_amyloliquefaciens_25.fna.gz	98.4699	1244	1297
Bacillus_amyloliquefaciens_26.fna.gz	Bacillus_amyloliquefaciens_23.fna.gz	98.4447	1238	1297
Bacillus_amyloliquefaciens_26.fna.gz	Bacillus_amyloliquefaciens_17.fna.gz	98.264	1234	1297
Bacillus_amyloliquefaciens_26.fna.gz	Bacillus_amyloliquefaciens_24.fna.gz	98.2049	1234	1297
Bacillus_amyloliquefaciens_26.fna.gz	Bacillus_amyloliquefaciens_59.fna.gz	98.1803	1229	1297
Bacillus_amyloliquefaciens_26.fna.gz	Bacillus_amyloliquefaciens_48.fna.gz	98.1601	1237	1297
Bacillus_amyloliquefaciens_26.fna.gz	Bacillus_amyloliquefaciens_60.fna.gz	98.1543	1241	1297
Bacillus_amyloliquefaciens_26.fna.gz	Bacillus_amyloliquefaciens_45.fna.gz	98.1463	1235	1297
Bacillus_amyloliquefaciens_26.fna.gz	Bacillus_amyloliquefaciens_42.fna.gz	98.0686	1223	1297
Bacillus_amyloliquefaciens_26.fna.gz	Bacillus_amyloliquefaciens_36.fna.gz	98.0586	1238	1297
Bacillus_amyloliquefaciens_26.fna.gz	Bacillus_amyloliquefaciens_04.fna.gz	97.9731	1202	1297
Bacillus_amyloliquefaciens_26.fna.gz	Bacillus_amyloliquefaciens_41.fna.gz	97.921	1222	1297
Bacillus_amyloliquefaciens_26.fna.gz	Bacillus_amyloliquefaciens_40.fna.gz	97.6141	1231	1297
Bacillus_amyloliquefaciens_26.fna.gz	Bacillus_amyloliquefaciens_02.fna.gz	97.5087	1224	1297
Bacillus_amyloliquefaciens_26.fna.gz	Bacillus_amyloliquefaciens_31.fna.gz	97.4999	1229	1297
Bacillus_amyloliquefaciens_26.fna.gz	Bacillus_amyloliquefaciens_16.fna.gz	97.4992	1183	1297
Bacillus_amyloliquefaciens_26.fna.gz	Bacillus_amyloliquefaciens_33.fna.gz	97.4624	1226	1297
Bacillus_amyloliquefaciens_26.fna.gz	Bacillus_amyloliquefaciens_18.fna.gz	97.4604	1205	1297
Bacillus_amyloliquefaciens_26.fna.gz	Bacillus_amyloliquefaciens_20.fna.gz	97.4527	1229	1297
Bacillus_amyloliquefaciens_26.fna.gz	Bacillus_amyloliquefaciens_28.fna.gz	93.9607	1153	1297
Bacillus_amyloliquefaciens_26.fna.gz	Bacillus_amyloliquefaciens_51.fna.gz	93.8895	1184	1297
Bacillus_amyloliquefaciens_26.fna.gz	Bacillus_amyloliquefaciens_29.fna.gz	93.8882	1138	1297
Bacillus_amyloliquefaciens_26.fna.gz	Bacillus_amyloliquefaciens_30.fna.gz	93.8813	1180	1297
Bacillus_amyloliquefaciens_26.fna.gz	Bacillus_amyloliquefaciens_57.fna.gz	93.8635	1139	1297
Bacillus_amyloliquefaciens_26.fna.gz	Bacillus_amyloliquefaciens_01.fna.gz	93.8531	1161	1297
Bacillus_amyloliquefaciens_26.fna.gz	Bacillus_amyloliquefaciens_38.fna.gz	93.8473	1195	1297
Bacillus_amyloliquefaciens_52.fna.gz	Bacillus_amyloliquefaciens_33.fna.gz	99.2757	1245	1325
Bacillus_amyloliquefaciens_52.fna.gz	Bacillus_amyloliquefaciens_20.fna.gz	99.271	1266	1325
Bacillus_amyloliquefaciens_52.fna.gz	Bacillus_amyloliquefaciens_31.fna.gz	99.226	1278	1325
Bacillus_amyloliquefaciens_52.fna.gz	Bacillus_amyloliquefaciens_02.fna.gz	99.2029	1276	1325
Bacillus_amyloliquefaciens_52.fna.gz	Bacillus_amyloliquefaciens_18.fna.gz	99.2	1236	1325
Bacillus_amyloliquefaciens_52.fna.gz	Bacillus_amyloliquefaciens_16.fna.gz	99.1655	1218	1325
Bacillus_amyloliquefaciens_52.fna.gz	Bacillus_amyloliquefaciens_40.fna.gz	98.4194	1256	1325
Bacillus_amyloliquefaciens_52.fna.gz	Bacillus_amyloliquefaciens_17.fna.gz	97.7253	1230	1325
Bacillus_amyloliquefaciens_52.fna.gz	Bacillus_amyloliquefaciens_11.fna.gz	97.5787	1226	1325
Bacillus_amyloliquefaciens_52.fna.gz	Bacillus_amyloliquefaciens_48.fna.gz	97.5608	1252	1325
Bacillus_amyloliquefaciens_52.fna.gz	Bacillus_amyloliquefaciens_39.fna.gz	97.5585	1233	1325
Bacillus_amyloliquefaciens_52.fna.gz	Bacillus_amyloliquefaciens_45.fna.gz	97.5566	1262	1325
Bacillus_amyloliquefaciens_52.fna.gz	Bacillus_amyloliquefaciens_55.fna.gz	97.551	1256	1325
Bacillus_amyloliquefaciens_52.fna.gz	Bacillus_amyloliquefaciens_59.fna.gz	97.5476	1229	1325
Bacillus_amyloliquefaciens_52.fna.gz	Bacillus_amyloliquefaciens_49.fna.gz	97.5472	1256	1325
Bacillus_amyloliquefaciens_52.fna.gz	Bacillus_amyloliquefaciens_25.fna.gz	97.5388	1265	1325
Bacillus_amyloliquefaciens_52.fna.gz	Bacillus_amyloliquefaciens_24.fna.gz	97.5367	1250	1325
Bacillus_amyloliquefaciens_52.fna.gz	Bacillus_amyloliquefaciens_41.fna.gz	97.5144	1243	1325
Bacillus_amyloliquefaciens_52.fna.gz	Bacillus_amyloliquefaciens_60.fna.gz	97.5028	1229	1325
Bacillus_amyloliquefaciens_52.fna.gz	Bacillus_amyloliquefaciens_36.fna.gz	97.5015	1248	1325
Bacillus_amyloliquefaciens_52.fna.gz	Bacillus_amyloliquefaciens_42.fna.gz	97.4936	1232	1325
Bacillus_amyloliquefaciens_52.fna.gz	Bacillus_amyloliquefaciens_23.fna.gz	97.4826	1254	1325
Bacillus_amyloliquefaciens_52.fna.gz	Bacillus_amyloliquefaciens_04.fna.gz	97.4325	1217	1325
Bacillus_amyloliquefaciens_52.fna.gz	Bacillus_amyloliquefaciens_56.fna.gz	97.4061	1227	1325
Bacillus_amyloliquefaciens_52.fna.gz	Bacillus_amyloliquefaciens_51.fna.gz	93.9253	1220	1325
Bacillus_amyloliquefaciens_52.fna.gz	Bacillus_amyloliquefaciens_38.fna.gz	93.8775	1211	1325
Bacillus_amyloliquefaciens_52.fna.gz	Bacillus_amyloliquefaciens_01.fna.gz	93.8686	1173	1325
Bacillus_amyloliquefaciens_52.fna.gz	Bacillus_amyloliquefaciens_57.fna.gz	93.8465	1161	1325
Bacillus_amyloliquefaciens_52.fna.gz	Bacillus_amyloliquefaciens_28.fna.gz	93.834	1169	1325
Bacillus_amyloliquefaciens_52.fna.gz	Bacillus_amyloliquefaciens_29.fna.gz	93.8205	1159	1325
Bacillus_amyloliquefaciens_52.fna.gz	Bacillus_amyloliquefaciens_30.fna.gz	93.7765	1195	1325
Bacillus_amyloliquefaciens_44.fna.gz	Bacillus_amyloliquefaciens_40.fna.gz	98.7462	1268	1366
Bacillus_amyloliquefaciens_44.fna.gz	Bacillus_amyloliquefaciens_02.fna.gz	98.3301	1241	1366
Bacillus_amyloliquefaciens_44.fna.gz	Bacillus_amyloliquefaciens_31.fna.gz	98.3095	1243	1366
Bacillus_amyloliquefaciens_44.fna.gz	Bacillus_amyloliquefaciens_18.fna.gz	98.1838	1214	1366
Bacillus_amyloliquefaciens_44.fna.gz	Bacillus_amyloliquefaciens_16.fna.gz	98.1685	1206	1366
Bacillus_amyloliquefaciens_44.fna.gz	Bacillus_amyloliquefaciens_20.fna.gz	98.1672	1245	1366
Bacillus_amyloliquefaciens_44.fna.gz	Bacillus_amyloliquefaciens_33.fna.gz	98.1606	1232	1366
Bacillus_amyloliquefaciens_44.fna.gz	Bacillus_amyloliquefaciens_17.fna.gz	97.7882	1230	1366
Bacillus_amyloliquefaciens_44.fna.gz	Bacillus_amyloliquefaciens_25.fna.gz	97.7403	1259	1366
Bacillus_amyloliquefaciens_44.fna.gz	Bacillus_amyloliquefaciens_39.fna.gz	97.7086	1231	1366
Bacillus_amyloliquefaciens_44.fna.gz	Bacillus_amyloliquefaciens_48.fna.gz	97.6954	1239	1366
Bacillus_amyloliquefaciens_44.fna.gz	Bacillus_amyloliquefaciens_55.fna.gz	97.6644	1255	1366
Bacillus_amyloliquefaciens_44.fna.gz	Bacillus_amyloliquefaciens_45.fna.gz	97.6635	1251	1366
Bacillus_amyloliquefaciens_44.fna.gz	Bacillus_amyloliquefaciens_41.fna.gz	97.6611	1242	1366
Bacillus_amyloliquefaciens_44.fna.gz	Bacillus_amyloliquefaciens_04.fna.gz	97.652	1219	1366
Bacillus_amyloliquefaciens_44.fna.gz	Bacillus_amyloliquefaciens_11.fna.gz	97.6406	1239	1366
Bacillus_amyloliquefaciens_44.fna.gz	Bacillus_amyloliquefaciens_49.fna.gz	97.6392	1239	1366
Bacillus_amyloliquefaciens_44.fna.gz	Bacillus_amyloliquefaciens_59.fna.gz	97.6318	1240	1366
Bacillus_amyloliquefaciens_44.fna.gz	Bacillus_amyloliquefaciens_36.fna.gz	97.6305	1243	1366
Bacillus_amyloliquefaciens_44.fna.gz	Bacillus_amyloliquefaciens_24.fna.gz	97.6303	1242	1366
Bacillus_amyloliquefaciens_44.fna.gz	Bacillus_amyloliquefaciens_23.fna.gz	97.6297	1242	1366
Bacillus_amyloliquefaciens_44.fna.gz	Bacillus_amyloliquefaciens_60.fna.gz	97.6055	1236	1366
Bacillus_amyloliquefaciens_44.fna.gz	Bacillus_amyloliquefaciens_42.fna.gz	97.5725	1233	1366
Bacillus_amyloliquefaciens_44.fna.gz	Bacillus_amyloliquefaciens_56.fna.gz	97.532	1215	1366
Bacillus_amyloliquefaciens_44.fna.gz	Bacillus_amyloliquefaciens_01.fna.gz	93.8676	1177	1366
Bacillus_amyloliquefaciens_44.fna.gz	Bacillus_amyloliquefaciens_28.fna.gz	93.859	1168	1366
Bacillus_amyloliquefaciens_44.fna.gz	Bacillus_amyloliquefaciens_38.fna.gz	93.8392	1195	1366
Bacillus_amyloliquefaciens_44.fna.gz	Bacillus_amyloliquefaciens_51.fna.gz	93.8326	1187	1366
Bacillus_amyloliquefaciens_44.fna.gz	Bacillus_amyloliquefaciens_30.fna.gz	93.7948	1184	1366
Bacillus_amyloliquefaciens_44.fna.gz	Bacillus_amyloliquefaciens_29.fna.gz	93.7931	1148	1366
Bacillus_amyloliquefaciens_44.fna.gz	Bacillus_amyloliquefaciens_57.fna.gz	93.7057	1158	1366
Bacillus_amyloliquefaciens_05.fna.gz	Bacillus_amyloliquefaciens_59.fna.gz	99.1151	1274	1383
Bacillus_amyloliquefaciens_05.fna.gz	Bacillus_amyloliquefaciens_48.fna.gz	99.0713	1260	1383
Bacillus_amyloliquefaciens_05.fna.gz	Bacillus_amyloliquefaciens_45.fna.gz	98.968	1266	1383
Bacillus_amyloliquefaciens_05.fna.gz	Bacillus_amyloliquefaciens_36.fna.gz	98.9391	1290	1383
Bacillus_amyloliquefaciens_05.fna.gz	Bacillus_amyloliquefaciens_42.fna.gz	98.9377	1323	1383
Bacillus_amyloliquefaciens_05.fna.gz	Bacillus_amyloliquefaciens_24.fna.gz	98.7778	1258	1383
Bacillus_amyloliquefaciens_05.fna.gz	Bacillus_amyloliquefaciens_04.fna.gz	98.4944	1228	1383
Bacillus_amyloliquefaciens_05.fna.gz	Bacillus_amyloliquefaciens_41.fna.gz	98.4607	1242	1383
Bacillus_amyloliquefaciens_05.fna.gz	Bacillus_amyloliquefaciens_60.fna.gz	98.0581	1227	1383
Bacillus_amyloliquefaciens_05.fna.gz	Bacillus_amyloliquefaciens_23.fna.gz	98.053	1243	1383
Bacillus_amyloliquefaciens_05.fna.gz	Bacillus_amyloliquefaciens_39.fna.gz	98.0175	1228	1383
Bacillus_amyloliquefaciens_05.fna.gz	Bacillus_amyloliquefaciens_25.fna.gz	97.9948	1248	1383
Bacillus_amyloliquefaciens_05.fna.gz	Bacillus_amyloliquefaciens_56.fna.gz	97.9613	1219	1383
Bacillus_amyloliquefaciens_05.fna.gz	Bacillus_amyloliquefaciens_11.fna.gz	97.8834	1231	1383
Bacillus_amyloliquefaciens_05.fna.gz	Bacillus_amyloliquefaciens_17.fna.gz	97.8807	1238	1383
Bacillus_amyloliquefaciens_05.fna.gz	Bacillus_amyloliquefaciens_49.fna.gz	97.7949	1270	1383
[truncated: 1,721 more rows]
